# Supplementary material for: trans-Bis(1,1,1,5,5,5-hexa­fluoro­pentane-2,4-dionato-κ2 O,O′)bis­(4-methyl-1,2,3-selenadiazole-κN 3)copper(II)
Source: Acta Crystallogr Sect E Struct Rep Online. 2010 Jan 30;66(Pt 2):m241. doi: 10.1107/S1600536810001297 (PMC2979973; doi:10.1107/S1600536810001297)
Supplement: Supplementary file 1 [file e-66-0m241-sup1.cif]

##############################################################################
###                                                                        ###
###        Electronic paper (Acta Crystallographica Section E)             ###
###                                                                        ###
##############################################################################
#                                                                            #
# This CIF contains the data in a paper accepted for publication in Acta     #
# Crystallographica Section E. It conforms to the requirements of Notes      #
# for Authors for Section E, and has been peer reviewed under the auspices   #
# of the IUCr Commission on Journals.                                        #
#                                                                            #
# Full details of the Crystallographic Information File format               #
# are given in the paper "The Crystallographic Information File (CIF):       #
# a New Standard Archive File for Crystallography" by S. R. Hall, F. H.      #
# Allen and I. D. Brown [Acta Cryst. (1991), A47, 655-685].                  #
#                                                                            #
# The current version of the core CIF dictionary is obtainable from          #
# ftp://ftp.iucr.org/pub/cif_core.dic. The current version number is 2.4.    #
#                                                                            #
# Software is freely available for graphical display of the structure(s) in  #
# this CIF.  For information consult the CIF home page http://www.iucr.org/  #
# cif/home.html                                                              #
#                                                                            #
# This file may be used for bona fide research purposes within the           #
# scientific community so long as proper attribution is given to the journal # 
# article from which it was obtained.                                        #
#                                                                            #
##############################################################################
                                             
data_global
_audit_creation_method     'form.cif (version 2.0)'
_journal_data_validation_number     ?
_journal_date_recd_electronic     2009-11-18
_journal_date_accepted     2010-01-11
_journal_name_full     'Acta Crystallographica, Section E'
_journal_year     2010
_journal_volume     66
_journal_issue      2
_journal_page_first     m241
_journal_page_last     m241
_journal_paper_category     QM
_journal_coeditor_code     HB5239
_publ_contact_author_name     'Paul D. Lickiss'
_publ_contact_author_address
;
Department of Chemistry
Imperial College London
South Kensington
London
SW7 2AZ
UK
;
_publ_contact_author_email     'p.lickiss@imperial.co.uk'
_publ_contact_author_fax     '+44 20 7594 5801'
_publ_contact_author_phone     '+44 20 7594 5761'
_publ_section_title
;\
<i>trans</i>-Bis(1,1,1,5,5,5-hexafluoropentane-2,4-dionato-\k^2^<i>O</i>,\
<i>O</i>')bis(4-methyl-1,2,3-selenadiazole-\k<i>N</i>^3^)copper(II)
;
loop_
    _publ_author_name
    _publ_author_footnote
    _publ_author_address
    'Boag, Neil M.' .
;
School of Computing, Science and Engineering
University of Salford
Salford M5 4WT
England
;
    'Jackson, Andrew D.' .
;
School of Computing, Science and Engineering
University of Salford
Salford M5 4WT
England
;
    'Lickiss, Paul D.' .
;
Department of Chemistry
Imperial College London
South Kensington
London SW7 2AZ
England
;
    'Pilkington, Richard D.' .
;
School of Computing, Science and Engineering
University of Salford
Salford M5 4WT
England
;
    'Redhouse, Alan D.' .
;
School of Computing, Science and Engineering
University of Salford
Salford M5 4WT
England
;
_symmetry_space_group_name_hall     '-P 2ybc'
_cell_measurement_pressure     101
_diffrn_radiation_source     'X-ray'
_refine_ls_number_constraints     0
data_I
_chemical_name_systematic
;
<i>trans</i>-Bis(1,1,1,5,5,5-hexafluoropentane-2,4-dionato-
\k^2^<i>O</i>,<i>O</i>')bis(4-methyl-1,2,3-selenadiazole-
\k<i>N</i>^3^)copper(II)
;
_chemical_formula_moiety     'C16 H10 Cu F12 N4 O4 Se2'
_chemical_formula_sum     'C16 H10 Cu F12 N4 O4 Se2'
_chemical_formula_iupac     '[Cu (C5 H F6 O2)2 (C3 H4 N2 Se)2]'
_chemical_formula_weight     771.74
_chemical_melting_point     355
_symmetry_cell_setting     monoclinic
_symmetry_space_group_name_H-M     'P 21/c'
loop_
    _symmetry_equiv_pos_as_xyz
    'x, y, z'
    '-x, y+1/2, -z+1/2'
    '-x, -y, -z'
    'x, -y-1/2, z-1/2'
_cell_length_a     8.191(2)
_cell_length_b     14.390(4)
_cell_length_c     11.429(4)
_cell_angle_alpha     90
_cell_angle_beta     104.86(3)
_cell_angle_gamma     90
_cell_volume     1302.1(7)
_cell_formula_units_Z     2
_cell_measurement_reflns_used     20
_cell_measurement_theta_min     7.92
_cell_measurement_theta_max     14.53
_cell_measurement_temperature     293(2)
_exptl_crystal_description     parallelpiped
_exptl_crystal_colour     green
_exptl_crystal_size_max     0.25
_exptl_crystal_size_mid     0.25
_exptl_crystal_size_min     0.25
_exptl_crystal_density_diffrn     1.968
_exptl_crystal_density_method     'not measured'
_exptl_crystal_F_000     742
_exptl_absorpt_coefficient_mu     3.75
_exptl_absorpt_correction_type     'psi-scan'
_exptl_absorpt_process_details     '(SHELXTL; Sheldrick, 2008)'
_exptl_absorpt_correction_T_min     0.755
_exptl_absorpt_correction_T_max     0.793
_exptl_special_details
;
;
_diffrn_ambient_temperature     293(2)
_diffrn_radiation_type     MoK\a
_diffrn_radiation_wavelength     0.71073
_diffrn_radiation_monochromator     graphite
_diffrn_measurement_device_type     'Nicolet R3m/V'
_diffrn_measurement_method     'profile data from \q/2\q scans'
_diffrn_reflns_number     3218
_diffrn_reflns_av_R_equivalents     0.0484
_diffrn_reflns_theta_min     2.32
_diffrn_reflns_theta_max     27.56
_diffrn_reflns_theta_full     27.56
_diffrn_measured_fraction_theta_max     1
_diffrn_measured_fraction_theta_full     1
_diffrn_reflns_limit_h_min     -2
_diffrn_reflns_limit_h_max     10
_diffrn_reflns_limit_k_min     -6
_diffrn_reflns_limit_k_max     18
_diffrn_reflns_limit_l_min     -14
_diffrn_reflns_limit_l_max     14
_diffrn_standards_number     3
_diffrn_standards_interval_count     97
_diffrn_standards_decay_%     0
loop_
    _diffrn_standard_refln_index_h
    _diffrn_standard_refln_index_k
    _diffrn_standard_refln_index_l
    1 3 3
    -3 3 5
    4 0 2
_refine_special_details
;
;
_reflns_number_total     3014
_reflns_number_gt     1894
_reflns_threshold_expression     I>2\s(I)
_refine_ls_structure_factor_coef     Fsqd
_refine_ls_matrix_type     full
_refine_ls_R_factor_all     0.0996
_refine_ls_R_factor_gt     0.0545
_refine_ls_wR_factor_ref     0.1258
_refine_ls_goodness_of_fit_ref     1.028
_refine_ls_restrained_S_all     1.028
_refine_ls_number_reflns     3014
_refine_ls_number_parameters     215
_refine_ls_number_restraints     0
_refine_ls_hydrogen_treatment     mixed
_refine_ls_weighting_scheme     calc
_refine_ls_weighting_details
         'calc w=1/[\s^2^(Fo^2^)+(0.0459P)^2^+1.9640P] where P=(Fo^2^+2Fc^2^)/3'
_atom_sites_solution_hydrogens     geom
_atom_sites_solution_primary     direct
_atom_sites_solution_secondary     difmap
_refine_ls_shift/su_max     0
_refine_ls_shift/su_mean     0
_refine_diff_density_max     0.443
_refine_diff_density_min     -0.417
_refine_ls_extinction_method     none
loop_
    _atom_type_symbol
    _atom_type_description
    _atom_type_scat_dispersion_real
    _atom_type_scat_dispersion_imag
    _atom_type_scat_source
    C C 0.0033 0.0016 'International Tables Vol C Tables 4.2.6.8 and 6.1.1.4'
    H H 0 0 'International Tables Vol C Tables 4.2.6.8 and 6.1.1.4'
    N N 0.0061 0.0033 'International Tables Vol C Tables 4.2.6.8 and 6.1.1.4'
    O O 0.0106 0.006 'International Tables Vol C Tables 4.2.6.8 and 6.1.1.4'
    F F 0.0171 0.0103 'International Tables Vol C Tables 4.2.6.8 and 6.1.1.4'
    Cu Cu 0.3201 1.2651 'International Tables Vol C Tables 4.2.6.8 and 6.1.1.4'
    Se Se -0.0929 2.2259 'International Tables Vol C Tables 4.2.6.8 and 6.1.1.4'
_computing_data_collection     'XSCANS (Siemens, 1996)'
_computing_cell_refinement     'XSCANS (Siemens, 1996)'
_computing_data_reduction     'XSCANS (Siemens, 1996)'
_computing_structure_solution     'SHELXL97 (Sheldrick, 2008)'
_computing_structure_refinement     'SHELXL97 (Sheldrick, 2008)'
_computing_molecular_graphics     'SHELXTL (Sheldrick, 2008)'
_computing_publication_material     'SHELXL97 (Sheldrick, 2008)'
loop_
    _atom_site_type_symbol
    _atom_site_label
    _atom_site_fract_x
    _atom_site_fract_y
    _atom_site_fract_z
    _atom_site_U_iso_or_equiv
    _atom_site_adp_type
    _atom_site_calc_flag
    _atom_site_refinement_flags
    _atom_site_occupancy
    _atom_site_disorder_assembly
    _atom_site_disorder_group
    Cu Cu 0.0000 0.0000 0.5000 0.0467(2) Uani d S 1 . .
    Se Se 0.11516(8) 0.14840(4) 0.26686(5) 0.0667(2) Uani d . 1 . .
    N N1 0.0700(6) 0.1433(3) 0.4188(4) 0.0564(11) Uani d . 1 . .
    N N2 0.0391(6) 0.2234(3) 0.4541(4) 0.0572(11) Uani d . 1 . .
    C C6 0.0853(8) 0.2732(4) 0.2739(5) 0.0628(15) Uani d . 1 . .
    C C7 0.0470(7) 0.2966(4) 0.3777(5) 0.0577(13) Uani d . 1 . .
    C C71 0.0087(11) 0.3911(4) 0.4164(6) 0.093(2) Uani d . 1 . .
    H H71A -0.0143 0.4322 0.3479 0.140 Uiso calc R 1 . .
    H H71B 0.1040 0.4139 0.4772 0.140 Uiso calc R 1 . .
    H H71C -0.0881 0.3882 0.4489 0.140 Uiso calc R 1 . .
    O O1 -0.1707(5) -0.0178(2) 0.3457(3) 0.0546(9) Uani d . 1 . .
    O O2 -0.1614(5) 0.0692(2) 0.5702(3) 0.0520(8) Uani d . 1 A .
    C C1 -0.3071(7) 0.0274(4) 0.3148(5) 0.0582(14) Uani d . 1 . .
    C C11 -0.4037(9) 0.0109(5) 0.1836(6) 0.0771(19) Uani d . 1 . .
    F F11 -0.5552(6) 0.0472(5) 0.1545(4) 0.157(3) Uani d . 1 . .
    F F12 -0.3218(6) 0.0490(3) 0.1084(3) 0.1142(15) Uani d . 1 . .
    F F13 -0.4170(6) -0.0780(3) 0.1545(4) 0.1076(14) Uani d . 1 . .
    C C2 -0.3728(8) 0.0879(4) 0.3859(5) 0.0674(16) Uani d . 1 A .
    C C3 -0.2960(7) 0.1034(4) 0.5075(5) 0.0541(13) Uani d . 1 . .
    C C31 -0.3885(10) 0.1722(5) 0.5750(7) 0.0782(19) Uani d . 1 . .
    F F311 -0.318(2) 0.2515(8) 0.581(3) 0.145(9) Uani d P 0.66(3) A 1
    F F312 -0.5418(12) 0.1700(18) 0.5425(19) 0.161(10) Uani d P 0.66(3) A 1
    F F313 -0.349(2) 0.1452(18) 0.6957(10) 0.137(6) Uani d P 0.66(3) A 1
    F F321 -0.300(2) 0.210(2) 0.663(3) 0.105(10) Uani d P 0.34(3) A 2
    F F322 -0.520(6) 0.141(2) 0.591(5) 0.18(2) Uani d P 0.34(3) A 2
    F F323 -0.457(6) 0.2452(19) 0.4941(19) 0.138(14) Uani d P 0.34(3) A 2
    H H2 -0.475(7) 0.118(4) 0.347(5) 0.065(17) Uiso d . 1 . .
    H H6 0.085(9) 0.314(5) 0.207(7) 0.12(3) Uiso d . 1 . .
loop_
    _atom_site_aniso_label
    _atom_site_aniso_U_11
    _atom_site_aniso_U_22
    _atom_site_aniso_U_33
    _atom_site_aniso_U_12
    _atom_site_aniso_U_13
    _atom_site_aniso_U_23
    Cu 0.0603(5) 0.0401(4) 0.0375(4) 0.0048(4) 0.0085(4) -0.0043(4)
    Se 0.0834(5) 0.0652(4) 0.0568(4) 0.0044(3) 0.0276(3) -0.0066(3)
    N1 0.072(3) 0.051(3) 0.051(2) 0.001(2) 0.023(2) 0.004(2)
    N2 0.081(3) 0.047(3) 0.047(2) 0.002(2) 0.023(2) 0.005(2)
    C6 0.080(4) 0.063(4) 0.049(3) -0.001(3) 0.022(3) 0.012(3)
    C7 0.080(4) 0.047(3) 0.046(3) 0.002(3) 0.014(3) 0.009(2)
    C71 0.152(7) 0.059(4) 0.076(4) 0.002(4) 0.044(5) 0.001(3)
    O1 0.065(2) 0.051(2) 0.0436(18) 0.0042(18) 0.0060(17) -0.0060(16)
    O2 0.064(2) 0.047(2) 0.0444(18) 0.0014(17) 0.0132(17) -0.0044(15)
    C1 0.067(4) 0.058(3) 0.045(3) 0.003(3) 0.007(3) -0.002(2)
    C11 0.077(4) 0.092(5) 0.052(4) 0.012(4) -0.003(3) -0.016(3)
    F11 0.098(3) 0.260(7) 0.081(3) 0.080(4) -0.033(2) -0.062(4)
    F12 0.149(4) 0.133(4) 0.052(2) -0.001(3) 0.011(2) 0.013(2)
    F13 0.130(4) 0.102(3) 0.072(2) -0.014(3) -0.008(2) -0.024(2)
    C2 0.061(4) 0.074(4) 0.060(3) 0.013(3) 0.003(3) -0.014(3)
    C3 0.056(3) 0.048(3) 0.061(3) -0.001(3) 0.019(3) -0.010(3)
    C31 0.081(5) 0.070(5) 0.089(5) -0.002(4) 0.032(4) -0.030(4)
    F311 0.164(16) 0.064(6) 0.23(2) 0.004(7) 0.095(18) -0.043(9)
    F312 0.045(6) 0.27(2) 0.158(13) 0.041(8) -0.001(6) -0.123(14)
    F313 0.147(12) 0.188(15) 0.088(6) 0.053(10) 0.052(7) -0.030(8)
    F321 0.067(11) 0.12(2) 0.104(17) 0.027(14) -0.015(11) -0.071(14)
    F322 0.23(4) 0.132(17) 0.27(5) -0.10(2) 0.22(4) -0.10(2)
    F323 0.21(3) 0.101(14) 0.094(12) 0.105(18) 0.034(16) 0.019(10)
_geom_special_details
;
All e.s.d.'s (except the e.s.d. in the dihedral angle between two l.s. planes)
are estimated using the full covariance matrix. The cell e.s.d.'s are taken
into account individually in the estimation of e.s.d.'s in distances, angles
and torsion angles; correlations between e.s.d.'s in cell parameters are only
used when they are defined by crystal symmetry. An approximate (isotropic)
treatment of cell e.s.d.'s is used for estimating e.s.d.'s involving l.s.
planes.
;
loop_
    _geom_bond_atom_site_label_1
    _geom_bond_atom_site_label_2
    _geom_bond_site_symmetry_2
    _geom_bond_distance
    _geom_bond_publ_flag
    Cu O1 . 1.967(3) y
    Cu O2 . 1.981(3) y
    Cu N1 . 2.391(4) y
    Se C6 . 1.817(6) n
    Se N1 . 1.867(4) n
    N1 N2 . 1.268(6) n
    N2 C7 . 1.380(6) n
    C6 C7 . 1.345(7) n
    C6 H6 . 0.97(8) ?
    C7 C71 . 1.488(8) ?
    C71 H71A . 0.96 ?
    C71 H71B . 0.96 ?
    C71 H71C . 0.96 ?
    O1 C1 . 1.262(6) ?
    O2 C3 . 1.252(6) ?
    C1 C2 . 1.390(8) ?
    C1 C11 . 1.524(8) ?
    C11 F11 . 1.308(7) ?
    C11 F13 . 1.318(8) ?
    C11 F12 . 1.336(8) ?
    C2 C3 . 1.389(8) ?
    C2 H2 . 0.95(6) ?
    C3 C31 . 1.565(8) ?
    C31 F312 . 1.214(12) ?
    C31 F311 . 1.273(12) ?
    C31 F313 . 1.389(15) ?
    C31 F321 . 1.204(17) ?
    C31 F322 . 1.23(2) ?
    C31 F323 . 1.418(17) ?
loop_
    _geom_angle_atom_site_label_1
    _geom_angle_atom_site_label_2
    _geom_angle_atom_site_label_3
    _geom_angle_site_symmetry_1
    _geom_angle_site_symmetry_3
    _geom_angle
    _geom_angle_publ_flag
    O1 Cu O2 . 3_556 88.06(14) n
    O1 Cu O2 . . 91.94(14) n
    O1 Cu N1 . . 87.15(15) n
    O1 Cu N1 3_556 . 92.85(15) n
    O2 Cu N1 3_556 . 91.44(15) n
    O2 Cu N1 . . 88.57(15) n
    C6 Se N1 . . 86.4(2) n
    N2 N1 Se . . 111.3(3) n
    N2 N1 Cu . . 125.0(3) n
    Se N1 Cu . . 121.3(2) n
    N1 N2 C7 . . 116.6(4) n
    C7 C6 Se . . 110.6(4) n
    C7 C6 H6 . . 126(4) ?
    Se C6 H6 . . 123(4) ?
    C6 C7 N2 . . 115.2(5) y
    C6 C7 C71 . . 127.2(5) ?
    N2 C7 C71 . . 117.5(5) ?
    C7 C71 H71A . . 109.5 ?
    C7 C71 H71B . . 109.5 ?
    H71A C71 H71B . . 109.5 ?
    C7 C71 H71C . . 109.5 ?
    H71A C71 H71C . . 109.5 ?
    H71B C71 H71C . . 109.5 ?
    C1 O1 Cu . . 123.9(3) ?
    C3 O2 Cu . . 123.2(3) ?
    O1 C1 C2 . . 127.4(5) ?
    O1 C1 C11 . . 113.2(5) ?
    C2 C1 C11 . . 119.5(5) ?
    F11 C11 F13 . . 108.2(6) ?
    F11 C11 F12 . . 105.9(6) ?
    F13 C11 F12 . . 105.0(6) ?
    F11 C11 C1 . . 114.0(5) ?
    F13 C11 C1 . . 112.8(6) ?
    F12 C11 C1 . . 110.4(6) ?
    C3 C2 C1 . . 122.8(6) ?
    C3 C2 H2 . . 121(3) ?
    C1 C2 H2 . . 116(3) ?
    O2 C3 C2 . . 128.1(5) ?
    O2 C3 C31 . . 115.7(5) ?
    C2 C3 C31 . . 116.3(6) ?
    F312 C31 F311 . . 117.2(13) ?
    F312 C31 F313 . . 104.9(12) ?
    F311 C31 F313 . . 102.0(11) ?
    F312 C31 C3 . . 115.2(8) ?
    F311 C31 C3 . . 109.0(8) ?
    F313 C31 C3 . . 107.1(8) ?
    F321 C31 F322 . . 114(2) ?
    F321 C31 F323 . . 105.4(16) ?
    F322 C31 F323 . . 99(2) ?
    F321 C31 C3 . . 115.3(10) ?
    F322 C31 C3 . . 113.4(14) ?
    F323 C31 C3 . . 107.9(9) ?
loop_
    _geom_torsion_atom_site_label_1
    _geom_torsion_atom_site_label_2
    _geom_torsion_atom_site_label_3
    _geom_torsion_atom_site_label_4
    _geom_torsion_site_symmetry_1
    _geom_torsion_site_symmetry_2
    _geom_torsion_site_symmetry_3
    _geom_torsion_site_symmetry_4
    _geom_torsion
    _geom_torsion_publ_flag
    C6 Se N1 N2 . . . . 0.8(4) ?
    C6 Se N1 Cu . . . . 164.0(3) ?
    O1 Cu N1 N2 . . . . 109.9(4) ?
    O1 Cu N1 N2 3_556 . . . -70.1(4) ?
    O2 Cu N1 N2 3_556 . . . -162.1(4) ?
    O2 Cu N1 N2 . . . . 17.9(4) ?
    O1 Cu N1 Se . . . . -50.9(3) ?
    O1 Cu N1 Se 3_556 . . . 129.1(3) ?
    O2 Cu N1 Se 3_556 . . . 37.1(3) ?
    O2 Cu N1 Se . . . . -142.9(3) ?
    Se N1 N2 C7 . . . . -1.0(6) ?
    Cu N1 N2 C7 . . . . -163.4(4) ?
    N1 Se C6 C7 . . . . -0.5(5) ?
    Se C6 C7 N2 . . . . 0.1(7) ?
    Se C6 C7 C71 . . . . -178.2(6) ?
    N1 N2 C7 C6 . . . . 0.6(8) ?
    N1 N2 C7 C71 . . . . 179.1(6) ?
    O2 Cu O1 C1 3_556 . . . -164.5(4) ?
    O2 Cu O1 C1 . . . . 15.5(4) ?
    N1 Cu O1 C1 3_556 . . . 107.0(4) ?
    N1 Cu O1 C1 . . . . -73.0(4) ?
    O1 Cu O2 C3 . . . . -16.9(4) ?
    O1 Cu O2 C3 3_556 . . . 163.1(4) ?
    N1 Cu O2 C3 3_556 . . . -109.8(4) ?
    N1 Cu O2 C3 . . . . 70.2(4) ?
    Cu O1 C1 C2 . . . . -8.6(8) ?
    Cu O1 C1 C11 . . . . 171.1(4) ?
    O1 C1 C11 F11 . . . . 171.4(6) ?
    C2 C1 C11 F11 . . . . -8.8(10) ?
    O1 C1 C11 F13 . . . . 47.5(8) ?
    C2 C1 C11 F13 . . . . -132.7(6) ?
    O1 C1 C11 F12 . . . . -69.6(7) ?
    C2 C1 C11 F12 . . . . 110.2(7) ?
    O1 C1 C2 C3 . . . . -3.2(11) ?
    C11 C1 C2 C3 . . . . 177.1(6) ?
    Cu O2 C3 C2 . . . . 11.9(8) ?
    Cu O2 C3 C31 . . . . -168.1(4) ?
    C1 C2 C3 O2 . . . . 1.3(10) ?
    C1 C2 C3 C31 . . . . -178.8(6) ?
    O2 C3 C31 F312 . . . . -145.3(18) ?
    C2 C3 C31 F312 . . . . 34.8(19) ?
    O2 C3 C31 F311 . . . . 80.6(17) ?
    C2 C3 C31 F311 . . . . -99.4(16) ?
    O2 C3 C31 F313 . . . . -29.0(14) ?
    C2 C3 C31 F313 . . . . 151.0(13) ?
    O2 C3 C31 F321 . . . . 24(3) ?
    C2 C3 C31 F321 . . . . -156(3) ?
    O2 C3 C31 F322 . . . . -110(3) ?
    C2 C3 C31 F322 . . . . 71(3) ?
    O2 C3 C31 F323 . . . . 142(2) ?
    C2 C3 C31 F323 . . . . -38(3) ?
