# Supplementary material for: trans-Bis(1,1,1,5,5,5-hexa­fluoro­pentane-2,4-dionato-κ2 O,O′)bis­(4-methyl-1,2,3-selenadiazole-κN 3)copper(II)
Source: Acta Crystallogr Sect E Struct Rep Online. 2010 Jan 30;66(Pt 2):m241. doi: 10.1107/S1600536810001297 (PMC2979973; doi:10.1107/S1600536810001297)
Supplement: Supplementary file 2 [file e-66-0m241-Isup2.hkl]

#
# h,k,l, Fc-squared, Fo-squared, sigma(Fo-squared) and status flag
#
data_I
_shelx_title ' DAZ in P2(1)/c'
_shelx_refln_list_code          4
_shelx_F_calc_maximum      232.14
_exptl_crystal_F_000       742.00
_reflns_d_resolution_high  0.7681
 
loop_
 _symmetry_equiv_pos_as_xyz
 'x, y, z'
 '-x, y+1/2, -z+1/2'
 '-x, -y, -z'
 'x, -y-1/2, z-1/2'
 
_cell_length_a     8.1910
_cell_length_b    14.3900
_cell_length_c    11.4290
_cell_angle_alpha  90.000
_cell_angle_beta  104.860
_cell_angle_gamma  90.000
 
_shelx_F_squared_multiplier     1.000
 
loop_
 _refln_index_h
 _refln_index_k
 _refln_index_l
 _refln_F_squared_calc
 _refln_F_squared_meas
 _refln_F_squared_sigma
 _refln_observed_status
   1   0   0     8583.36     8015.41     50.23 o
   2   0   0    15030.54    14798.75    101.07 o
   3   0   0     1510.90     1413.47     27.38 o
   4   0   0     3123.26     3146.35     58.69 o
   5   0   0      350.91      362.90     18.22 o
   6   0   0      117.30      129.16     17.92 o
   7   0   0      699.12      715.24     28.59 o
   8   0   0       85.15       98.35     21.95 o
   9   0   0       57.54       19.83     22.85 o
  10   0   0       28.41       41.37     26.27 o
   1   1   0      280.14      275.02      7.55 o
   2   1   0    30814.28    28696.13    140.43 o
   3   1   0    13842.62    13839.09    117.78 o
   4   1   0       67.97       65.03     10.47 o
   5   1   0      568.27      615.68     22.15 o
   6   1   0      406.43      412.53     22.15 o
   7   1   0       98.92      109.63     18.42 o
   8   1   0       85.40      132.58     21.54 o
   9   1   0       10.48        9.26     22.05 o
  10   1   0        6.90      -12.89     24.86 o
   0   2   0     3536.65     3641.13     36.14 o
   1   2   0     1477.64     1626.17     25.17 o
   2   2   0       37.01       45.50      8.25 o
   3   2   0      552.23      495.18     16.01 o
   4   2   0      612.94      541.79     18.42 o
   5   2   0     2962.92     2949.74     56.88 o
   6   2   0      796.96      845.80     28.59 o
   7   2   0      419.77      459.65     25.07 o
   8   2   0        8.30      -18.52     19.93 o
   9   2   0        3.18       36.14     22.05 o
  10   2   0       13.25        8.56     25.67 o
   1   3   0      299.99      360.69     11.88 o
   2   3   0       14.21        2.62      8.15 o
   3   3   0      829.05      744.63     20.74 o
   4   3   0      748.39      811.48     22.65 o
   5   3   0       85.63       85.87     14.40 o
   6   3   0      251.58      204.25     19.83 o
   7   3   0       70.50       58.89     18.02 o
   8   3   0       27.24       50.23     20.74 o
   9   3   0        0.44       -5.94     22.15 o
  10   3   0        6.69       11.58     25.47 o
   0   4   0      306.02      290.73     11.68 o
   1   4   0       50.88       68.35      8.86 o
   2   4   0       97.76       80.43      9.76 o
   3   4   0     4374.77     4471.73     63.52 o
   4   4   0     5183.31     5196.33     79.12 o
   5   4   0     2921.69     2878.97     52.04 o
   6   4   0      734.44      774.83     29.09 o
   7   4   0       94.06       60.60     18.52 o
   8   4   0       14.01       45.70     20.44 o
   9   4   0        2.41      -17.01     23.66 o
  10   4   0        3.75       38.05     26.48 o
   1   5   0     8044.29     7661.86     91.10 o
   2   5   0     5617.99     5309.28     81.54 o
   3   5   0     1406.54     1467.32     32.52 o
   4   5   0      757.41      708.49     24.16 o
   5   5   0      614.32      552.66     22.35 o
   6   5   0      990.72     1200.25     36.44 o
   7   5   0      207.33      220.46     21.54 o
   8   5   0       28.84       -8.46     20.44 o
   9   5   0        0.55      -22.75     22.75 o
   0   6   0     4943.60     4463.67     73.49 o
   1   6   0     7267.34     6849.88     89.59 o
   2   6   0     1596.16     1518.76     32.31 o
   3   6   0       27.06       23.05     11.17 o
   4   6   0      223.58      233.75     16.91 o
   5   6   0        1.25        4.43     14.29 o
   6   6   0       18.86       40.57     17.21 o
   7   6   0      184.86      204.76     21.95 o
   8   6   0      131.90      174.96     25.07 o
   9   6   0       91.91       94.43     26.37 o
   1   7   0      364.87      391.49     16.41 o
   2   7   0      354.68      385.86     17.52 o
   3   7   0      102.13       70.77     13.29 o
   4   7   0      126.07      137.61     15.70 o
   5   7   0        0.21       10.37     15.20 o
   6   7   0       92.36       98.85     19.03 o
   7   7   0        5.42       10.67     18.62 o
   8   7   0        0.05      -11.88     20.94 o
   9   7   0        5.11       68.25     24.97 o
   0   8   0     4039.56     4010.98     67.04 o
   1   8   0     3506.76     3369.02     54.16 o
   2   8   0     1148.79     1151.73     29.39 o
   3   8   0      590.44      630.78     23.05 o
   4   8   0      114.93      105.90     16.11 o
   5   8   0        3.55       -1.01     16.51 o
   6   8   0       34.83       58.59     18.52 o
   7   8   0       70.80       80.73     22.05 o
   8   8   0       48.72       44.39     23.76 o
   9   8   0       33.49       11.78     26.78 o
   1   9   0     1112.94     1024.09     28.99 o
   2   9   0     4685.52     4637.53     81.94 o
   3   9   0      997.43      965.50     29.90 o
   4   9   0        2.26       -1.31     15.50 o
   5   9   0      179.20      200.13     20.23 o
   6   9   0      106.88      135.60     20.84 o
   7   9   0       73.77       41.17     21.74 o
   8   9   0        1.43      -10.97     22.85 o
   9   9   0        0.18       56.78     26.88 o
   0  10   0      500.75      501.22     21.54 o
   1  10   0        4.01       12.28     14.29 o
   2  10   0      411.13      391.09     21.34 o
   3  10   0     1961.97     1886.10     44.70 o
   4  10   0     2028.89     2048.17     47.82 o
   5  10   0     1231.76     1269.01     37.95 o
   6  10   0      264.40      228.72     24.76 o
   7  10   0       24.64       64.23     22.15 o
   8  10   0        0.19      -23.15     23.15 o
   1  11   0       90.41       73.18     16.31 o
   2  11   0      114.49      149.49     18.42 o
   3  11   0      176.48      176.97     19.23 o
   4  11   0       74.46       69.66     19.33 o
   5  11   0        8.34        3.42     19.23 o
   6  11   0      229.54      193.28     24.66 o
   7  11   0       69.91       56.17     24.16 o
   8  11   0       18.39       31.71     24.97 o
   0  12   0      966.84      930.67     31.91 o
   1  12   0       88.05       96.74     18.32 o
   2  12   0      139.27      132.48     19.43 o
   3  12   0       39.51       45.70     18.12 o
   4  12   0        0.46       44.90     18.22 o
   5  12   0      160.15      183.72     23.76 o
   6  12   0       56.11       40.17     23.56 o
   7  12   0       59.19      116.07     25.37 o
   1  13   0      140.65      132.58     19.63 o
   2  13   0        1.26      -16.81     18.02 o
   3  13   0      181.52      139.63     22.35 o
   4  13   0      154.53      102.18     22.15 o
   5  13   0       13.05      -12.99     20.74 o
   6  13   0        8.37       16.81     22.75 o
   7  13   0       13.39      -23.05     25.07 o
   0  14   0     1306.15     1427.16     40.57 o
   1  14   0     1282.29     1251.69     39.36 o
   2  14   0      471.16      401.46     28.09 o
   3  14   0       10.65      -19.23     19.23 o
   4  14   0       17.69       16.91     21.04 o
   5  14   0        1.92        3.42     22.85 o
   6  14   0        3.48       72.18     26.17 o
   1  15   0      274.78      285.69     25.37 o
   2  15   0      354.78      330.19     29.19 o
   3  15   0      221.18      284.59     27.08 o
   4  15   0       20.10       61.41     23.05 o
   5  15   0        0.31      -23.86     23.86 o
   6  15   0       15.61       16.01     25.47 o
   0  16   0       10.56       -9.66     22.45 o
   1  16   0        0.15       22.75     23.56 o
   2  16   0       50.57       59.59     23.15 o
   3  16   0       59.21      100.16     25.07 o
   4  16   0      123.79      143.05     26.88 o
   5  16   0      105.83       83.86     27.88 o
   1  17   0        0.54        9.76     23.96 o
   2  17   0        4.13       78.82     25.27 o
   3  17   0        4.96       15.40     24.66 o
   4  17   0        1.47       44.90     26.37 o
   0  18   0        5.65       -2.92     25.47 o
   1  18   0       26.94       36.84     26.98 o
   2  18   0       47.65       34.13     27.68 o
 -10   1   1        0.42       25.97     23.35 o
  -9   1   1        0.23      -17.82     21.04 o
  -8   1   1      184.32      167.31     22.45 o
  -7   1   1      774.78      665.81     29.19 o
  -6   1   1     2330.23     2649.56     54.46 o
  -5   1   1      554.48      573.70     21.24 o
  -4   1   1       62.18       83.75     10.37 o
  -3   1   1      764.03      808.05     19.63 o
  -2   1   1     5925.78     6004.28     64.12 o
  -1   1   1     6707.43     6855.62     52.04 o
   0   1   1    10458.65     9581.88    543.45 o
   1   1   1     5256.83     5555.81     52.85 o
   2   1   1    10054.99     9345.22     91.00 o
   3   1   1     2477.15     2482.25     40.57 o
   4   1   1      685.89      586.59     19.23 o
   5   1   1      182.70      163.68     16.31 o
   6   1   1       36.93       46.41     16.81 o
   7   1   1        3.30       -6.44     16.81 o
   8   1   1        0.49        7.15     20.33 o
   9   1   1       18.58       32.52     22.95 o
  10   1   1       26.39      -25.57     28.19 o
 -10   2   1       14.62       44.60     24.66 o
  -9   2   1       80.14       87.18     23.15 o
  -8   2   1       37.94       42.58     20.23 o
  -7   2   1       20.60       19.23     18.12 o
  -6   2   1      316.14      327.77     20.64 o
  -5   2   1     1305.04     1235.08     29.29 o
  -4   2   1     1967.41     2117.93     42.28 o
  -3   2   1     1264.42     1279.98     26.37 o
  -2   2   1     2060.31     2235.21     35.94 o
  -1   2   1     1980.80     1966.33     32.92 o
   0   2   1     5200.57     4780.78    223.08 o
   1   2   1    11935.80    12102.39     81.34 o
   2   2   1     1288.54     1322.97     27.78 o
   3   2   1     2137.11     2119.64     38.35 o
   4   2   1     3158.75     2825.82     51.14 o
   5   2   1     2963.98     2914.71     53.55 o
   6   2   1       65.57       25.57     16.41 o
   7   2   1        7.46       -9.66     17.21 o
   8   2   1      241.67      275.63     25.47 o
   9   2   1       30.81      -14.50     22.85 o
  10   2   1        1.61      -25.17     25.17 o
 -10   3   1       41.85       26.07     26.37 o
  -9   3   1        9.09       -3.83     22.45 o
  -8   3   1       34.65        2.62     19.33 o
  -7   3   1       24.70       21.44     16.81 o
  -6   3   1        4.88       28.89     15.00 o
  -5   3   1       11.34        9.36     12.58 o
  -4   3   1     3840.09     4180.30     65.84 o
  -3   3   1     6509.66     6101.12     87.08 o
  -2   3   1     6191.21     6300.04     76.51 o
  -1   3   1    53888.20    49520.00    144.36 o
   0   3   1      909.20      898.65     55.32 o
   1   3   1      496.37      490.35     14.09 o
   2   3   1     2302.05     2639.29     44.09 o
   3   3   1      570.89      560.51     18.42 o
   4   3   1      182.79      192.07     14.50 o
   5   3   1     3784.81     3875.78     69.16 o
   6   3   1     2216.75     2117.43     50.43 o
   7   3   1      610.84      587.59     28.29 o
   8   3   1       87.73      107.71     23.56 o
   9   3   1       14.73        2.62     23.66 o
 -10   4   1        0.81       25.67     25.17 o
  -9   4   1       20.46        5.03     22.25 o
  -8   4   1       39.90       55.17     20.84 o
  -7   4   1      131.29      104.79     19.13 o
  -6   4   1      200.27      190.26     18.52 o
  -5   4   1        5.01       -2.62     13.19 o
  -4   4   1     2680.23     2611.91     49.43 o
  -3   4   1      858.47      986.13     23.35 o
  -2   4   1      394.73      394.11     14.90 o
  -1   4   1     9105.60     9801.54     88.08 o
   0   4   1      223.30      210.40      7.40 o
   1   4   1     2378.74     2175.92     39.46 o
   2   4   1       10.59       25.87      8.76 o
   3   4   1     5528.87     6092.16     92.31 o
   4   4   1      125.70      106.51     13.29 o
   5   4   1      166.11      163.99     16.91 o
   6   4   1       36.59       28.49     17.01 o
   7   4   1        2.74        4.33     17.82 o
   8   4   1       43.61       60.10     21.34 o
   9   4   1        1.10      -23.05     23.05 o
 -10   5   1        3.36       23.15     26.17 o
  -9   5   1       23.96       26.27     22.75 o
  -8   5   1       62.88       90.30     22.25 o
  -7   5   1      180.42      216.23     20.94 o
  -6   5   1      297.60      274.92     20.44 o
  -5   5   1      605.60      608.13     24.26 o
  -4   5   1     1703.20     1946.40     39.96 o
  -3   5   1     1290.06     1321.76     28.49 o
  -2   5   1    10606.20    11072.76    114.06 o
  -1   5   1     4398.07     4700.75     71.37 o
   0   5   1     3011.01     2859.36     31.57 o
   1   5   1      795.27      738.90     19.93 o
   2   5   1      487.17      453.00     15.91 o
   3   5   1      541.79      541.29     18.93 o
   4   5   1     1082.26     1008.99     28.09 o
   5   5   1      569.30      626.75     25.77 o
   6   5   1      372.04      410.92     24.16 o
   7   5   1       39.73       74.29     19.43 o
   8   5   1       49.73       59.70     22.55 o
   9   5   1       45.49       -3.72     25.07 o
  -9   6   1        0.49       -5.54     23.66 o
  -8   6   1       14.17       34.73     20.23 o
  -7   6   1       13.52      -12.28     18.32 o
  -6   6   1      130.36       81.14     18.12 o
  -5   6   1      393.92      429.55     21.44 o
  -4   6   1     1592.56     1621.75     35.43 o
  -3   6   1      465.12      486.93     18.22 o
  -2   6   1      719.82      805.34     23.25 o
  -1   6   1     5246.29     5612.18     81.34 o
   0   6   1     2557.89     2558.82     28.54 o
   1   6   1     5802.35     5512.52     82.35 o
   2   6   1      112.94      124.12     12.38 o
   3   6   1     2407.14     2656.50     50.64 o
   4   6   1      582.00      607.32     22.85 o
   5   6   1      508.17      509.78     23.35 o
   6   6   1        8.61      -14.60     17.01 o
   7   6   1        2.97        2.92     18.52 o
   8   6   1       26.96       75.70     23.15 o
   9   6   1        6.08      -21.04     25.17 o
  -9   7   1       30.92       17.21     23.76 o
  -8   7   1      139.67       75.40     23.56 o
  -7   7   1      717.18      674.67     31.91 o
  -6   7   1      444.31      422.70     26.37 o
  -5   7   1      395.83      450.38     22.65 o
  -4   7   1       51.34       39.66     14.50 o
  -3   7   1     1129.39     1180.52     30.90 o
  -2   7   1       80.71       95.83     11.98 o
  -1   7   1      244.85      255.09     13.99 o
   0   7   1     3423.71     3346.71     40.93 o
   1   7   1     5749.64     5221.80     71.78 o
   2   7   1     8260.57     8429.85    119.19 o
   3   7   1     6926.20     7348.29    117.18 o
   4   7   1     1602.99     1635.74     39.96 o
   5   7   1        6.10      -15.60     15.60 o
   6   7   1       29.34       44.19     18.22 o
   7   7   1       89.77       90.70     20.94 o
   8   7   1        3.43        3.42     21.95 o
   9   7   1       43.03       18.82     26.48 o
  -9   8   1       24.11       24.86     25.77 o
  -8   8   1       26.19       57.18     23.15 o
  -7   8   1       71.20       80.73     21.44 o
  -6   8   1      271.36      252.77     22.05 o
  -5   8   1     1001.36     1011.90     31.61 o
  -4   8   1     1035.87     1083.08     32.41 o
  -3   8   1       30.41       23.05     13.49 o
  -2   8   1      441.49      472.23     20.13 o
  -1   8   1     5322.87     5151.83     76.91 o
   0   8   1     6415.85     6248.48    183.67 o
   1   8   1      380.71      439.21     18.62 o
   2   8   1       16.22       25.57     12.78 o
   3   8   1      412.04      368.04     19.33 o
   4   8   1     1036.25     1065.16     33.12 o
   5   8   1      611.26      560.82     26.58 o
   6   8   1       66.49       76.81     19.83 o
   7   8   1       22.14       10.47     20.44 o
   8   8   1        6.25       -7.05     23.25 o
   9   8   1       17.34       11.58     25.77 o
  -9   9   1       17.69       65.03     25.97 o
  -8   9   1        8.13      -12.89     22.15 o
  -7   9   1        7.84        9.66     20.03 o
  -6   9   1       34.45       42.88     18.93 o
  -5   9   1        1.85       21.44     16.81 o
  -4   9   1      747.66      749.47     27.99 o
  -3   9   1     3080.44     3122.09     55.57 o
  -2   9   1     2988.48     2944.51     51.94 o
  -1   9   1     2327.94     2224.94     44.80 o
   0   9   1      800.27      794.02     19.01 o
   1   9   1       45.57       66.54     13.79 o
   2   9   1      148.39      149.29     17.42 o
   3   9   1       11.58       23.96     15.30 o
   4   9   1      710.44      751.98     28.49 o
   5   9   1      251.40      211.50     21.44 o
   6   9   1      336.87      406.69     26.58 o
   7   9   1      144.04      169.42     24.16 o
   8   9   1       19.85        0.81     23.96 o
  -8  10   1        8.37       20.44     23.56 o
  -7  10   1        8.54        8.76     21.54 o
  -6  10   1       14.17        3.83     19.43 o
  -5  10   1       17.44       36.94     18.02 o
  -4  10   1       52.50       96.64     17.82 o
  -3  10   1      346.18      371.86     21.84 o
  -2  10   1      102.17      131.87     17.21 o
  -1  10   1      107.06      107.51     16.41 o
   0  10   1       91.53       69.83     10.96 o
   1  10   1      517.87      454.31     21.24 o
   2  10   1       22.81       29.60     16.01 o
   3  10   1       59.00       49.13     16.71 o
   4  10   1        3.07       -0.60     16.71 o
   5  10   1        0.80       16.11     18.62 o
   6  10   1       66.46       80.23     23.15 o
   7  10   1        0.36       16.71     22.85 o
   8  10   1       11.74       -6.85     24.26 o
  -8  11   1       13.94       32.41     25.27 o
  -7  11   1        5.45        3.52     22.05 o
  -6  11   1       25.23       27.38     20.44 o
  -5  11   1       85.21       39.66     19.63 o
  -4  11   1      145.52      158.35     19.53 o
  -3  11   1     1749.17     1732.08     42.18 o
  -2  11   1      708.58      697.42     27.78 o
  -1  11   1      705.03      672.35     26.98 o
   0  11   1      277.43      276.53     14.56 o
   1  11   1      124.24      178.48     18.22 o
   2  11   1      166.17      154.93     19.03 o
   3  11   1        4.06        0.50     16.01 o
   4  11   1       81.90      117.38     19.93 o
   5  11   1      260.37      245.63     23.05 o
   6  11   1      203.07      205.36     25.07 o
   7  11   1      137.39       59.70     25.47 o
   8  11   1       30.41       33.62     26.48 o
  -8  12   1        7.90       42.18     26.37 o
  -7  12   1        0.67      -20.64     22.85 o
  -6  12   1       16.34        5.84     23.35 o
  -5  12   1       43.18       83.86     21.34 o
  -4  12   1       17.42       11.17     18.62 o
  -3  12   1      110.28      107.21     19.23 o
  -2  12   1        6.45       -9.26     16.71 o
  -1  12   1     1214.20     1347.13     38.66 o
   0  12   1      934.20      963.26     49.78 o
   1  12   1      610.07      607.32     26.88 o
   2  12   1       72.84       65.63     19.33 o
   3  12   1      342.00      406.59     24.66 o
   4  12   1      708.43      637.32     31.41 o
   5  12   1      189.77      181.30     23.96 o
   6  12   1        2.97       52.65     22.25 o
   7  12   1        6.67      -10.57     24.46 o
  -7  13   1       53.80       19.43     26.37 o
  -6  13   1      227.35      187.84     27.58 o
  -5  13   1      253.82      267.37     26.07 o
  -4  13   1        8.12       15.10     19.43 o
  -3  13   1        0.77       -5.64     18.22 o
  -2  13   1        7.39        5.44     18.12 o
  -1  13   1      123.38      138.52     20.03 o
   0  13   1      802.65      774.70     32.06 o
   1  13   1     1881.70     1880.36     46.11 o
   2  13   1     1862.70     1870.09     48.22 o
   3  13   1      456.51      430.65     27.68 o
   4  13   1      230.73      220.26     24.46 o
   5  13   1       15.06       27.78     22.35 o
   6  13   1        0.71       21.74     23.86 o
   7  13   1        1.80       10.67     24.86 o
  -6  14   1        2.27       14.60     23.76 o
  -5  14   1        2.52      -11.17     21.74 o
  -4  14   1       24.02       17.31     20.84 o
  -3  14   1        8.02       33.82     20.54 o
  -2  14   1       91.49      107.81     21.44 o
  -1  14   1       56.40       31.81     20.44 o
   0  14   1       86.00       91.49     15.19 o
   1  14   1       20.81       37.45     20.03 o
   2  14   1       23.16       69.86     20.84 o
   3  14   1       10.87       43.79     21.34 o
   4  14   1       17.39       11.48     22.15 o
   5  14   1       29.66       46.21     24.16 o
   6  14   1        4.65        6.74     24.36 o
  -6  15   1       48.04       64.23     26.88 o
  -5  15   1       73.42       33.72     25.57 o
  -4  15   1       10.32        9.06     22.15 o
  -3  15   1       10.25       38.66     22.35 o
  -2  15   1       38.31       48.62     22.65 o
  -1  15   1      112.73      129.86     23.66 o
   0  15   1       90.85       65.81     16.11 o
   1  15   1      337.27      332.81     26.48 o
   2  15   1      186.00      183.52     24.86 o
   3  15   1       27.18       30.90     21.95 o
   4  15   1       55.55       35.23     23.66 o
   5  15   1       29.82       24.16     24.66 o
  -5  16   1       19.63      -25.17     25.17 o
  -4  16   1       22.63       -1.71     24.16 o
  -3  16   1        0.11      -22.85     22.85 o
  -2  16   1       15.07       -3.32     22.85 o
  -1  16   1       68.82       67.95     23.35 o
   0  16   1       75.25       69.28     16.79 o
   1  16   1       17.76       32.01     22.75 o
   2  16   1        2.85      -10.27     22.45 o
   3  16   1        2.16       33.32     24.56 o
   4  16   1       44.77       -3.12     24.56 o
   5  16   1       26.47        4.13     25.57 o
  -4  17   1       69.98      152.41     27.48 o
  -3  17   1      167.04      179.99     28.09 o
  -2  17   1      324.72      315.79     30.90 o
  -1  17   1      133.39      191.97     27.08 o
   0  17   1       40.99       66.84     17.23 o
   1  17   1        6.87       -1.81     23.96 o
   2  17   1        4.40        0.40     24.76 o
   3  17   1        0.21        0.60     25.27 o
   4  17   1       21.57        4.93     26.58 o
  -2  18   1        0.23        1.41     25.77 o
  -1  18   1       26.49       76.31     27.08 o
   0  18   1       71.73       96.94     19.71 o
   1  18   1       30.10      -13.19     25.77 o
   2  18   1        3.64      -23.86     26.58 o
 -10   0   2        7.32       27.58     23.86 o
  -9   0   2       13.06       25.07     22.25 o
  -8   0   2       91.75      107.92     20.13 o
  -7   0   2      195.05      175.16     19.53 o
  -6   0   2     1085.97     1118.11     32.11 o
  -5   0   2     5164.50     5033.45     79.53 o
  -4   0   2     4296.04     4313.08     63.62 o
  -3   0   2     2158.62     2277.49     43.79 o
  -2   0   2     2473.17     2221.42     37.05 o
  -1   0   2     9927.46     8749.77     70.97 o
   0   0   2      490.65      527.39      8.36 o
   1   0   2     5098.78     5147.91     60.50 o
   2   0   2     3386.23     3457.91     50.84 o
   3   0   2    12874.02    12655.55    131.07 o
   4   0   2    18401.90    18038.82    173.45 o
   5   0   2     2455.33     2304.57     49.93 o
   6   0   2     1203.19     1194.61     34.33 o
   7   0   2        0.20       37.75     18.32 o
   8   0   2        5.97        4.63     20.64 o
   9   0   2       10.30       37.75     23.25 o
 -10   1   2        8.49       20.54     24.26 o
  -9   1   2        2.26      -21.04     21.04 o
  -8   1   2       35.02       25.27     19.03 o
  -7   1   2      413.42      401.36     24.36 o
  -6   1   2      302.92      356.66     20.44 o
  -5   1   2     1001.70     1132.70     27.88 o
  -4   1   2      199.03      178.58     12.78 o
  -3   1   2     2122.56     1898.58     35.64 o
  -2   1   2      512.26      459.14     14.90 o
  -1   1   2      318.10      385.66     11.07 o
   0   1   2      365.77      379.26     18.98 o
   1   1   2    27311.30    25611.39    128.05 o
   2   1   2    13829.90    13410.55    117.98 o
   3   1   2     2612.16     2618.45     44.19 o
   4   1   2        0.39        0.10     11.17 o
   5   1   2      526.80      600.28     24.06 o
   6   1   2      811.33      901.27     30.90 o
   7   1   2      454.56      519.04     27.38 o
   8   1   2        0.45       18.52     21.24 o
   9   1   2        1.61      -13.69     22.95 o
 -10   2   2       20.31       -3.52     24.76 o
  -9   2   2       57.97       57.98     23.56 o
  -8   2   2      247.42      228.51     23.25 o
  -7   2   2      347.56      428.74     24.26 o
  -6   2   2      289.92      321.13     20.44 o
  -5   2   2       32.42       27.48     12.48 o
  -4   2   2      595.19      611.55     18.62 o
  -3   2   2     1093.60     1200.15     25.67 o
  -2   2   2     1491.08     1351.25     27.38 o
  -1   2   2    26934.03    27155.93    126.54 o
   0   2   2      907.57      800.90     38.76 o
   1   2   2     5926.56     5824.39     66.74 o
   2   2   2        6.11       -1.41      8.86 o
   3   2   2      124.39      136.20     11.78 o
   4   2   2        7.69        3.42     11.17 o
   5   2   2        2.77       14.19     13.79 o
   6   2   2      178.50      203.45     19.63 o
   7   2   2       32.77       72.48     19.03 o
   8   2   2       95.99      105.10     23.76 o
   9   2   2       44.61       26.48     24.16 o
 -10   3   2        2.68      -14.09     23.35 o
  -9   3   2        0.02       -1.41     21.24 o
  -8   3   2        5.75      -12.78     20.13 o
  -7   3   2        1.06       -7.95     16.31 o
  -6   3   2       33.61       24.76     15.10 o
  -5   3   2       24.17       24.66     13.09 o
  -4   3   2       25.51       55.67     10.67 o
  -3   3   2      408.99      496.29     16.51 o
  -2   3   2     1154.75     1159.08     28.59 o
  -1   3   2     2627.01     2402.42     49.93 o
   0   3   2        0.42        0.82      5.19 o
   1   3   2      509.84      485.21     15.60 o
   2   3   2      857.51      851.14     21.14 o
   3   3   2     1391.91     1438.03     32.52 o
   4   3   2      128.86      112.55     14.29 o
   5   3   2       34.47       79.33     15.20 o
   6   3   2      291.36      274.42     22.45 o
   7   3   2        2.72       37.05     18.72 o
   8   3   2       28.19       26.68     21.74 o
   9   3   2        2.03       19.53     24.56 o
 -10   4   2       18.71       35.84     25.17 o
  -9   4   2      119.73      138.52     25.07 o
  -8   4   2      503.59      461.16     29.50 o
  -7   4   2      108.50      156.24     19.43 o
  -6   4   2       57.96       65.84     16.21 o
  -5   4   2      250.98      244.82     17.21 o
  -4   4   2      587.30      600.28     19.73 o
  -3   4   2      540.71      565.65     18.62 o
  -2   4   2     9073.11     9652.05     99.46 o
  -1   4   2    12184.50    11950.08    106.30 o
   0   4   2     8059.56     7282.31    251.87 o
   1   4   2     4371.27     4178.28     66.84 o
   2   4   2      341.35      362.40     14.70 o
   3   4   2       31.12       59.70     10.97 o
   4   4   2       13.53       31.01     12.38 o
   5   4   2       43.69       35.23     15.40 o
   6   4   2      219.44      241.10     19.93 o
   7   4   2      116.04      134.89     21.34 o
   8   4   2      237.13      202.54     26.17 o
   9   4   2      117.90       81.24     27.68 o
 -10   5   2       27.88       57.08     26.48 o
  -9   5   2        4.41       32.52     23.96 o
  -8   5   2        3.27        8.05     20.33 o
  -7   5   2      584.47      557.80     27.48 o
  -6   5   2      610.13      617.59     25.57 o
  -5   5   2       22.80       19.63     13.99 o
  -4   5   2     1363.53     1433.40     32.01 o
  -3   5   2     2977.28     3053.83     58.19 o
  -2   5   2    10361.51    10031.57    111.14 o
  -1   5   2       84.03       66.24      9.87 o
   0   5   2     2228.12     2109.91     71.78 o
   1   5   2     3614.64     3501.20     52.85 o
   2   5   2     2526.05     2571.74     44.19 o
   3   5   2      217.07      201.03     14.80 o
   4   5   2       95.31      108.32     14.80 o
   5   5   2      572.65      576.82     24.76 o
   6   5   2      155.42      188.05     19.93 o
   7   5   2      137.74      102.68     21.34 o
   8   5   2        6.35       16.11     21.64 o
   9   5   2        1.73       27.88     25.17 o
 -10   6   2        0.18      -23.15     27.58 o
  -9   6   2        0.55      -17.52     22.75 o
  -8   6   2       16.01       27.38     20.84 o
  -7   6   2      111.48       94.43     19.63 o
  -6   6   2       46.82       48.72     16.61 o
  -5   6   2     2001.70     1901.00     43.39 o
  -4   6   2     2646.24     2636.57     47.62 o
  -3   6   2     1127.80     1143.58     28.79 o
  -2   6   2     2731.78     2584.83     44.39 o
  -1   6   2       82.94       84.66     10.37 o
   0   6   2     2757.97     2995.61     79.02 o
   1   6   2      738.42      721.28     20.44 o
   2   6   2     1896.34     1879.75     37.55 o
   3   6   2     3227.67     3037.43     57.28 o
   4   6   2     3974.07     4158.45     68.96 o
   5   6   2     1283.89     1313.40     37.55 o
   6   6   2      193.25      183.31     20.54 o
   7   6   2       42.60       37.75     19.73 o
   8   6   2        1.88       10.97     23.25 o
   9   6   2       12.79       25.67     26.07 o
  -9   7   2        1.42       -4.83     23.35 o
  -8   7   2        0.21      -20.64     20.64 o
  -7   7   2       50.66       45.50     19.33 o
  -6   7   2       10.11       11.58     16.91 o
  -5   7   2       20.82        5.34     15.20 o
  -4   7   2      366.85      374.88     19.43 o
  -3   7   2      146.32      128.45     14.80 o
  -2   7   2     1484.63     1554.30     35.13 o
  -1   7   2      153.15      159.96     12.99 o
   0   7   2     1254.19     1218.19     64.58 o
   1   7   2       17.80        0.50     10.37 o
   2   7   2      337.83      389.78     17.52 o
   3   7   2      122.45      115.67     14.80 o
   4   7   2        0.03      -11.38     15.00 o
   5   7   2      298.28      347.00     23.15 o
   6   7   2        0.96       -4.73     17.82 o
   7   7   2       17.15       10.47     20.13 o
   8   7   2        0.19      -21.14     21.14 o
   9   7   2        4.22        8.05     27.48 o
  -9   8   2        8.19      -24.97     24.97 o
  -8   8   2       34.58      -10.67     21.04 o
  -7   8   2      163.75      108.92     22.45 o
  -6   8   2      314.15      314.18     22.75 o
  -5   8   2      198.09      199.32     19.13 o
  -4   8   2     1269.49     1374.41     34.53 o
  -3   8   2     1605.58     1677.82     36.94 o
  -2   8   2      968.37      947.68     26.68 o
  -1   8   2      616.23      684.03     21.64 o
   0   8   2       29.14       39.79     21.39 o
   1   8   2        9.55        4.33     11.78 o
   2   8   2      732.65      675.17     24.46 o
   3   8   2     1852.41     1855.80     42.08 o
   4   8   2     2015.28     2169.07     46.21 o
   5   8   2      527.01      598.77     27.48 o
   6   8   2      113.58      156.13     21.74 o
   7   8   2        7.74       -2.11     20.44 o
   8   8   2        0.21      -10.27     23.35 o
  -9   9   2        0.26       -2.62     25.57 o
  -8   9   2       43.07       13.99     23.05 o
  -7   9   2      145.64      139.63     22.75 o
  -6   9   2      224.58      265.16     23.05 o
  -5   9   2       23.67       41.37     17.31 o
  -4   9   2       30.52       34.43     16.01 o
  -3   9   2     1149.24     1143.17     32.31 o
  -2   9   2     1825.05     1780.50     39.36 o
  -1   9   2        8.81       25.67     13.49 o
   0   9   2      120.72      112.01     11.03 o
   1   9   2     1634.76     1487.96     36.34 o
   2   9   2     1236.85     1185.66     32.92 o
   3   9   2      225.08      218.45     18.42 o
   4   9   2        4.26       23.15     16.61 o
   5   9   2      367.37      373.47     23.86 o
   6   9   2      134.30      127.14     22.25 o
   7   9   2       46.29       85.26     23.35 o
   8   9   2       17.09       56.68     24.56 o
  -8  10   2      106.79      107.51     25.57 o
  -7  10   2       83.14      126.04     22.85 o
  -6  10   2       15.92       26.98     20.13 o
  -5  10   2      427.43      434.48     24.46 o
  -4  10   2        7.47        9.56     16.61 o
  -3  10   2       79.00       81.14     16.91 o
  -2  10   2     1064.07     1036.47     31.41 o
  -1  10   2     6054.07     6050.59     96.34 o
   0  10   2     3791.85     3693.52    180.85 o
   1  10   2     1555.08     1493.60     38.56 o
   2  10   2      209.68      248.95     20.23 o
   3  10   2       10.96       28.29     16.41 o
   4  10   2       37.51       56.88     17.62 o
   5  10   2        6.42      -18.22     18.22 o
   6  10   2       46.22       56.27     21.84 o
   7  10   2      131.78      143.05     25.57 o
   8  10   2       88.98      128.75     28.99 o
  -8  11   2        1.64      -10.47     24.16 o
  -7  11   2       26.64       23.86     22.75 o
  -6  11   2       19.30       -9.26     20.03 o
  -5  11   2       67.53       56.57     19.53 o
  -4  11   2       85.14       95.63     18.22 o
  -3  11   2     1136.36     1050.56     33.02 o
  -2  11   2      603.63      570.78     24.66 o
  -1  11   2      695.20      671.95     27.99 o
   0  11   2       31.26       31.50     17.37 o
   1  11   2      354.66      383.54     22.35 o
   2  11   2      356.56      391.29     23.46 o
   3  11   2       82.51       81.84     18.72 o
   4  11   2       20.31       29.29     18.93 o
   5  11   2       25.15       30.40     19.53 o
   6  11   2       77.45       51.44     22.55 o
   7  11   2        8.55       -4.83     22.65 o
  -8  12   2        4.22      -16.61     25.87 o
  -7  12   2       33.66       32.82     23.76 o
  -6  12   2      111.78      123.52     23.66 o
  -5  12   2      190.09      202.64     22.95 o
  -4  12   2      388.45      387.06     26.58 o
  -3  12   2      413.77      354.45     24.66 o
  -2  12   2      367.51      350.52     23.35 o
  -1  12   2       58.44       38.96     17.92 o
   0  12   2      238.04      219.01     33.42 o
   1  12   2      153.91      159.66     19.53 o
   2  12   2       63.73       81.94     18.52 o
   3  12   2      221.98      251.57     22.15 o
   4  12   2       72.98      111.34     21.14 o
   5  12   2       56.93       87.58     22.65 o
   6  12   2       20.05        5.03     23.15 o
   7  12   2       11.56       26.68     25.47 o
  -7  13   2        4.17      -23.56     23.56 o
  -6  13   2        0.12       34.53     22.65 o
  -5  13   2        4.19        6.74     21.14 o
  -4  13   2       25.07       26.27     19.93 o
  -3  13   2       74.34       66.34     20.33 o
  -2  13   2       86.40       83.25     19.03 o
  -1  13   2       23.96       39.16     19.03 o
   0  13   2       99.44       83.98     40.27 o
   1  13   2      102.31      121.91     19.93 o
   2  13   2      203.27      162.98     22.15 o
   3  13   2       15.90       30.10     19.73 o
   4  13   2        0.29       24.06     21.34 o
   5  13   2        2.51        4.93     22.05 o
   6  13   2       15.07        5.84     23.46 o
  -7  14   2        2.10       11.88     25.37 o
  -6  14   2      110.81      110.43     26.27 o
  -5  14   2      255.75      228.01     27.08 o
  -4  14   2      329.83      316.50     26.78 o
  -3  14   2       73.19       75.40     20.64 o
  -2  14   2        0.98       -0.81     19.53 o
  -1  14   2        3.46       27.58     18.72 o
   0  14   2       32.21       23.81     14.02 o
   1  14   2      136.20      163.58     22.05 o
   2  14   2      363.12      329.18     26.07 o
   3  14   2      394.01      403.57     27.68 o
   4  14   2      360.91      371.96     28.89 o
   5  14   2      200.55      220.46     27.48 o
   6  14   2       55.39       98.75     26.68 o
  -6  15   2       18.40       15.70     25.17 o
  -5  15   2       13.10       16.01     23.56 o
  -4  15   2        2.42      -15.00     21.95 o
  -3  15   2       20.50      -11.07     21.95 o
  -2  15   2      204.69      179.59     24.26 o
  -1  15   2       47.36       56.88     22.05 o
   0  15   2       53.64       49.98     19.03 o
   1  15   2       90.09       92.01     23.05 o
   2  15   2      321.06      353.04     28.19 o
   3  15   2      126.99      141.34     25.47 o
   4  15   2        7.98       28.89     23.96 o
   5  15   2       56.52       43.19     26.17 o
  -5  16   2       10.42      123.82     57.18 o
  -4  16   2        0.36        0.50     23.86 o
  -3  16   2       12.29       -7.55     23.05 o
  -2  16   2      108.69      143.85     25.37 o
  -1  16   2      153.31      154.52     25.67 o
   0  16   2      364.95      381.96     21.28 o
   1  16   2      274.39      318.81     27.78 o
   2  16   2       22.34       32.62     23.86 o
   3  16   2        0.02        1.31     23.66 o
   4  16   2        3.10        0.60     25.27 o
  -4  17   2        8.67        8.25     25.77 o
  -3  17   2        4.05        8.66     25.37 o
  -2  17   2        1.19        3.32     24.26 o
  -1  17   2        1.47       24.66     23.76 o
   0  17   2       11.28      -12.78     17.44 o
   1  17   2       12.37      -19.23     24.06 o
   2  17   2        1.48      -12.38     25.17 o
   3  17   2        3.68      -20.94     24.86 o
  -2  18   2       64.70      151.71     59.90 o
  -1  18   2       77.60       93.42     27.58 o
   0  18   2      132.49      128.71     20.18 o
   1  18   2       84.15       69.36     27.99 o
   2  18   2       16.07       39.36     27.28 o
 -10   1   3       40.52       47.72     24.56 o
  -9   1   3       63.69       30.40     21.95 o
  -8   1   3       10.73       16.31     18.12 o
  -7   1   3       14.34      -16.21     16.21 o
  -6   1   3      157.86      201.84     17.52 o
  -5   1   3      552.50      555.48     20.03 o
  -4   1   3     4251.61     4367.64     67.65 o
  -3   1   3     7659.39     7666.80     92.81 o
  -2   1   3     9547.53     9236.80     92.41 o
  -1   1   3      744.38      653.73     17.62 o
   0   1   3     5286.03     4967.15    110.03 o
   1   1   3     3437.20     3641.53     60.70 o
   2   1   3     4762.24     5243.24     83.05 o
   3   1   3      312.68      271.30     15.10 o
   4   1   3      656.37      660.07     22.85 o
   5   1   3     1560.78     1536.38     40.57 o
   6   1   3      183.10      162.07     20.23 o
   7   1   3      459.27      390.89     27.78 o
   8   1   3       69.24       53.25     22.95 o
   9   1   3        7.52       -2.92     24.97 o
 -10   2   3       13.39       -4.83     24.16 o
  -9   2   3       44.06       74.49     23.35 o
  -8   2   3      204.06      245.93     23.25 o
  -7   2   3       63.47       76.31     17.92 o
  -6   2   3      320.35      331.80     20.84 o
  -5   2   3     2272.29     2382.39     45.20 o
  -4   2   3     1339.19     1388.40     29.60 o
  -3   2   3     8075.08     8023.16    101.77 o
  -2   2   3     8343.49     8602.09     89.19 o
  -1   2   3     6161.89     6948.04     74.69 o
   0   2   3    11201.08    10810.15    508.42 o
   1   2   3     3564.36     3551.03     60.80 o
   2   2   3     1477.77     1631.91     31.81 o
   3   2   3     1253.51     1274.85     29.60 o
   4   2   3     2348.69     2315.24     46.21 o
   5   2   3       14.53       13.59     15.80 o
   6   2   3        6.92       35.43     16.81 o
   7   2   3      256.11      284.18     24.36 o
   8   2   3       19.50       47.82     22.75 o
   9   2   3       28.58       36.64     24.76 o
 -10   3   3        0.01       68.65     25.27 o
  -9   3   3       32.78       26.58     22.75 o
  -8   3   3      545.60      565.55     30.00 o
  -7   3   3      819.30      847.82     31.61 o
  -6   3   3     2004.62     2056.32     45.90 o
  -5   3   3     1190.47     1141.56     30.10 o
  -4   3   3       12.52        0.00     10.67 o
  -3   3   3       69.42       64.93     10.87 o
  -2   3   3      420.13      463.17     15.50 o
  -1   3   3      515.45      579.54     17.62 o
   0   3   3     4598.97     4526.64    113.15 o
   1   3   3     4090.04     3755.18     65.03 o
   2   3   3    10670.32    11165.38    123.92 o
   3   3   3     5003.97     4954.02     76.81 o
   4   3   3        6.51       12.58     12.78 o
   5   3   3       17.53        6.44     15.20 o
   6   3   3      340.43      258.51     22.05 o
   7   3   3       13.37       19.73     18.72 o
   8   3   3       46.36       66.74     23.35 o
   9   3   3       71.68       89.90     28.49 o
 -10   4   3       11.45       41.88     25.17 o
  -9   4   3       39.33       36.54     22.45 o
  -8   4   3       71.16       91.81     21.44 o
  -7   4   3       59.70       67.55     18.02 o
  -6   4   3      192.73      118.99     18.02 o
  -5   4   3      344.31      388.17     19.93 o
  -4   4   3     2239.98     2161.32     40.47 o
  -3   4   3      265.47      295.76     14.19 o
  -2   4   3       14.95       12.78      8.66 o
  -1   4   3      973.75     1218.47     25.57 o
   0   4   3     1904.62     1886.01     89.09 o
   1   4   3       24.37       62.31      9.66 o
   2   4   3      344.46      446.76     17.01 o
   3   4   3      431.34      407.30     19.03 o
   4   4   3       45.42       67.75     31.41 o
   5   4   3      215.45      172.54     18.42 o
   6   4   3        2.49       36.44     17.72 o
   7   4   3       31.01        5.54     19.63 o
   8   4   3       53.13       70.87     23.86 o
   9   4   3        6.55      -25.17     25.17 o
 -10   5   3        1.96       25.97     24.86 o
  -9   5   3       51.05       32.01     23.15 o
  -8   5   3      185.16      129.66     23.35 o
  -7   5   3      120.94      144.16     19.93 o
  -6   5   3        3.02       31.61     16.51 o
  -5   5   3      769.63      702.05     25.17 o
  -4   5   3      221.60      208.58     15.80 o
  -3   5   3      334.94      405.79     17.82 o
  -2   5   3    10393.60    10538.63    115.87 o
  -1   5   3     1705.97     1916.50     36.84 o
   0   5   3     1021.08      885.95     52.25 o
   1   5   3     2323.80     2159.61     40.37 o
   2   5   3     2662.54     2914.41     50.23 o
   3   5   3     1865.70     2008.00     43.09 o
   4   5   3      658.27      664.20     24.86 o
   5   5   3      540.63      540.18     25.47 o
   6   5   3       60.60       84.86     19.23 o
   7   5   3        3.50       47.82     20.13 o
   8   5   3       63.32       79.02     24.36 o
   9   5   3       15.86       -1.01     25.97 o
 -10   6   3       16.60        7.85     25.77 o
  -9   6   3       43.18       60.30     24.26 o
  -8   6   3       51.38       82.04     21.84 o
  -7   6   3       44.78       48.62     18.42 o
  -6   6   3      389.33      370.86     23.66 o
  -5   6   3       98.77       88.89     15.91 o
  -4   6   3       12.54       56.68     13.89 o
  -3   6   3       66.18       54.76     12.08 o
  -2   6   3      632.07      698.23     21.64 o
  -1   6   3     2396.60     2400.10     43.99 o
   0   6   3     2329.37     2359.50     30.46 o
   1   6   3      126.01       77.51     11.48 o
   2   6   3       30.78       53.86     12.89 o
   3   6   3      391.72      379.41     19.43 o
   4   6   3      765.72      786.91     27.68 o
   5   6   3      675.55      652.42     27.38 o
   6   6   3       15.57        4.03     18.52 o
   7   6   3        0.93       41.98     20.94 o
   8   6   3       14.47       35.84     23.96 o
  -9   7   3       34.60       48.92     24.46 o
  -8   7   3        2.23       25.87     23.05 o
  -7   7   3        2.65       18.02     18.42 o
  -6   7   3      323.71      257.51     21.95 o
  -5   7   3      115.46      135.70     17.01 o
  -4   7   3      998.37     1106.33     30.80 o
  -3   7   3     6648.27     6975.92    116.17 o
  -2   7   3     8154.09     7990.54    117.68 o
  -1   7   3     2952.41     2733.31     49.53 o
   0   7   3      766.82      799.40     24.16 o
   1   7   3      800.66      878.42     24.46 o
   2   7   3     2139.38     2356.92     45.30 o
   3   7   3       95.46      107.01     15.40 o
   4   7   3      749.13      754.00     28.29 o
   5   7   3     1124.04     1217.16     36.14 o
   6   7   3      628.81      612.96     31.11 o
   7   7   3      131.75      103.89     24.26 o
   8   7   3       53.52       69.76     25.67 o
  -9   8   3       52.33       75.90     25.57 o
  -8   8   3       70.51       81.44     24.66 o
  -7   8   3        1.75       27.99     19.63 o
  -6   8   3       35.28       34.43     18.72 o
  -5   8   3      690.23      684.74     26.37 o
  -4   8   3     1654.10     1566.38     40.97 o
  -3   8   3       26.19       -7.65     14.09 o
  -2   8   3      998.85      914.66     27.08 o
  -1   8   3     1778.13     1617.32     35.23 o
   0   8   3     2754.51     2782.48     90.25 o
   1   8   3       35.94       35.84     12.89 o
   2   8   3      115.70      173.25     17.52 o
   3   8   3     1607.99     1555.10     37.75 o
   4   8   3      561.60      564.04     25.17 o
   5   8   3       90.56       84.76     20.03 o
   6   8   3       59.53       93.62     20.94 o
   7   8   3       25.94       29.50     22.05 o
   8   8   3       30.26       -6.04     25.37 o
  -9   9   3        8.05        9.97     25.07 o
  -8   9   3       94.23       58.08     24.46 o
  -7   9   3      181.82      172.95     23.46 o
  -6   9   3      397.43      389.58     26.37 o
  -5   9   3       86.23      122.31     18.62 o
  -4   9   3       58.42       62.11     16.91 o
  -3   9   3      118.69      129.06     16.51 o
  -2   9   3      124.73      133.48     15.70 o
  -1   9   3      551.34      514.91     21.24 o
   0   9   3      932.72      936.17     20.46 o
   1   9   3     2692.21     2657.91     51.14 o
   2   9   3     1810.58     1988.37     43.19 o
   3   9   3     1461.87     1515.24     39.66 o
   4   9   3      537.45      571.08     26.48 o
   5   9   3       61.46       60.10     20.13 o
   6   9   3        0.96       13.59     20.64 o
   7   9   3        8.26       86.07     24.06 o
   8   9   3       10.70       14.60     24.66 o
  -9  10   3        1.58      -11.27     26.48 o
  -8  10   3        0.28        7.85     23.56 o
  -7  10   3        7.86      -20.94     20.94 o
  -6  10   3        5.33      -11.17     19.43 o
  -5  10   3       58.33       31.61     18.62 o
  -4  10   3       78.98       69.36     18.02 o
  -3  10   3       17.01       37.75     16.91 o
  -2  10   3        6.50      -14.80     14.80 o
  -1  10   3       20.97       18.72     15.50 o
   0  10   3      149.03      133.29     11.99 o
   1  10   3       58.36       52.85     16.21 o
   2  10   3        8.95        7.05     16.51 o
   3  10   3        0.31      -11.27     16.41 o
   4  10   3      146.09      109.43     19.43 o
   5  10   3        1.54       -4.73     18.72 o
   6  10   3        0.11      -21.14     21.14 o
   7  10   3        1.59      -10.47     23.05 o
  -8  11   3       53.87       77.01     26.68 o
  -7  11   3      265.25      226.80     28.19 o
  -6  11   3      288.92      245.12     25.87 o
  -5  11   3      231.91      216.03     22.95 o
  -4  11   3       99.95       83.35     18.93 o
  -3  11   3       57.05       63.22     18.22 o
  -2  11   3       19.92        7.95     16.41 o
  -1  11   3       14.46       18.32     16.41 o
   0  11   3      882.09      859.43     26.32 o
   1  11   3      756.37      695.61     27.18 o
   2  11   3      534.45      574.91     26.48 o
   3  11   3      405.35      422.80     25.47 o
   4  11   3       27.29       21.44     18.82 o
   5  11   3        0.04        2.32     20.33 o
   6  11   3        5.22       11.17     22.15 o
   7  11   3       10.89      -24.97     24.97 o
  -8  12   3       14.28       23.86     25.97 o
  -7  12   3        7.42       32.62     23.05 o
  -6  12   3       14.56       25.77     23.05 o
  -5  12   3      176.20      194.69     23.46 o
  -4  12   3      298.56      252.67     23.96 o
  -3  12   3      302.80      312.27     24.26 o
  -2  12   3       10.84       40.77     17.62 o
  -1  12   3      102.89      128.15     19.13 o
   0  12   3      260.55      258.06     15.67 o
   1  12   3      122.26       95.63     19.03 o
   2  12   3      103.54       87.88     19.43 o
   3  12   3      406.60      436.69     26.98 o
   4  12   3      328.40      274.12     25.57 o
   5  12   3       27.65      -14.60     21.95 o
   6  12   3        3.70       15.60     23.76 o
   7  12   3       18.45       39.56     26.78 o
  -7  13   3        9.49      -24.36     24.36 o
  -6  13   3        8.18        7.75     23.25 o
  -5  13   3       18.88      -16.81     20.44 o
  -4  13   3      217.65      221.57     23.76 o
  -3  13   3      499.57      576.02     29.19 o
  -2  13   3      765.95      728.93     31.11 o
  -1  13   3      361.16      445.55     26.37 o
   0  13   3      143.62      141.02     30.00 o
   1  13   3        6.09       12.78     18.62 o
   2  13   3       55.96       64.43     21.04 o
   3  13   3       26.41       22.35     20.03 o
   4  13   3      168.74      148.69     23.35 o
   5  13   3      198.79      213.82     27.18 o
   6  13   3      132.61      139.22     27.99 o
  -7  14   3        8.53        1.01     25.87 o
  -6  14   3        5.80       47.01     24.66 o
  -5  14   3       37.60        3.52     22.55 o
  -4  14   3      141.93      156.24     24.56 o
  -3  14   3       57.21       35.64     21.84 o
  -2  14   3        0.69       33.02     19.93 o
  -1  14   3        3.12       20.23     19.53 o
   0  14   3       20.43       48.32     14.45 o
   1  14   3        0.68       25.97     20.23 o
   2  14   3       83.07       62.92     22.55 o
   3  14   3       17.55       34.23     22.75 o
   4  14   3        2.53      -11.17     22.25 o
   5  14   3        1.52      -24.06     24.06 o
  -6  15   3       37.54        3.32     26.27 o
  -5  15   3      140.31      124.02     25.87 o
  -4  15   3      140.51      165.19     25.77 o
  -3  15   3      170.85      141.94     24.46 o
  -2  15   3       70.43       37.65     21.74 o
  -1  15   3       80.46      114.36     22.95 o
   0  15   3      107.74      152.87     24.21 o
   1  15   3       66.03      108.22     23.05 o
   2  15   3       92.02       97.24     25.57 o
   3  15   3       33.58        5.84     22.45 o
   4  15   3        7.11       18.02     23.96 o
   5  15   3       25.18       33.52     26.88 o
  -5  16   3       71.47      139.22     59.59 o
  -4  16   3       75.32       77.01     26.58 o
  -3  16   3       15.60        9.76     23.96 o
  -2  16   3       28.44       63.72     22.95 o
  -1  16   3       86.16      100.16     24.26 o
   0  16   3       72.40       58.66     17.44 o
   1  16   3       19.38       28.19     23.35 o
   2  16   3       30.69       48.02     24.56 o
   3  16   3       44.81       31.41     25.07 o
   4  16   3        1.81       -0.60     23.96 o
  -4  17   3        7.50       13.49     25.77 o
  -3  17   3        9.87        1.01     25.57 o
  -2  17   3        6.13        0.00     24.66 o
  -1  17   3        2.09        2.52     24.26 o
   0  17   3      143.86      152.51     21.29 o
   1  17   3      219.63      229.72     29.19 o
   2  17   3      160.32      145.67     30.00 o
   3  17   3      113.30      122.71     29.19 o
  -2  18   3        4.80       30.30     26.48 o
  -1  18   3       32.72        1.41     27.99 o
   0  18   3       25.86       14.83     19.11 o
   1  18   3       19.62       64.93     27.28 o
 -10   0   4      137.05      142.54     27.28 o
  -9   0   4      404.17      485.92     30.30 o
  -8   0   4      124.39      162.07     21.54 o
  -7   0   4        4.21       13.09     16.31 o
  -6   0   4      442.31      429.85     21.95 o
  -5   0   4     1252.24     1220.59     32.01 o
  -4   0   4      766.73      784.90     22.85 o
  -3   0   4      324.97      331.30     15.20 o
  -2   0   4     1240.25     1276.05     26.37 o
  -1   0   4    13677.88    13218.48    111.84 o
   0   0   4     2036.55     1891.35     50.23 o
   1   0   4    18885.00    16945.88    141.94 o
   2   0   4     2343.30     2227.36     42.88 o
   3   0   4      701.13      676.38     22.05 o
   4   0   4        7.72       -0.81     13.79 o
   5   0   4      262.74      213.92     19.33 o
   6   0   4      148.59      140.63     21.04 o
   7   0   4      585.50      614.07     33.42 o
   8   0   4      280.99      278.75     29.19 o
   9   0   4       63.50       59.70     28.09 o
 -10   1   4        2.25       -4.23     23.05 o
  -9   1   4        0.88       -6.44     21.44 o
  -8   1   4      202.30      206.77     22.35 o
  -7   1   4      740.19      777.35     28.49 o
  -6   1   4      487.08      463.27     22.65 o
  -5   1   4       71.16       82.85     13.69 o
  -4   1   4     2293.17     2274.07     45.50 o
  -3   1   4     7682.41     7821.82     99.96 o
  -2   1   4     5995.30     6168.17     82.85 o
  -1   1   4     6014.04     6292.79     80.13 o
   0   1   4      899.92      852.17     28.49 o
   1   1   4     1028.06      970.83     22.95 o
   2   1   4     1733.74     1615.60     33.92 o
   3   1   4       20.78       27.08     12.18 o
   4   1   4       83.26       91.10     15.10 o
   5   1   4      465.20      469.81     23.56 o
   6   1   4      225.23      202.04     20.74 o
   7   1   4       40.25       47.62     21.44 o
   8   1   4        2.04       25.47     23.05 o
   9   1   4        9.95        1.61     25.47 o
 -10   2   4       17.07      -14.09     24.56 o
  -9   2   4       14.85       -3.42     20.84 o
  -8   2   4       53.96       53.35     19.33 o
  -7   2   4       10.44      -17.11     17.11 o
  -6   2   4     1376.20     1428.57     36.74 o
  -5   2   4     1792.45     1888.01     43.09 o
  -4   2   4     4379.62     4444.25     72.28 o
  -3   2   4     5863.63     6042.44     90.30 o
  -2   2   4       17.09       24.36      8.46 o
  -1   2   4      131.46      110.94     10.07 o
   0   2   4     2343.70     2509.85    125.68 o
   1   2   4     6453.73     6474.60     90.30 o
   2   2   4     1766.78     1913.48     35.64 o
   3   2   4     1759.60     1864.35     40.77 o
   4   2   4     1393.10     1326.49     36.14 o
   5   2   4      127.33      118.08     18.02 o
   6   2   4        0.95        7.55     18.12 o
   7   2   4      151.99      170.63     23.66 o
   8   2   4       17.89       14.29     23.76 o
   9   2   4        3.30       24.46     26.17 o
 -10   3   4        4.52      -20.44     23.86 o
  -9   3   4       12.36      -21.95     21.95 o
  -8   3   4        4.67        5.44     18.62 o
  -7   3   4      317.49      381.43     23.66 o
  -6   3   4        7.98       18.12     15.40 o
  -5   3   4      139.90      165.60     16.41 o
  -4   3   4      144.24      145.67     14.19 o
  -3   3   4      904.48     1020.36     25.87 o
  -2   3   4      939.88     1004.56     23.66 o
  -1   3   4        7.09        1.41      8.36 o
   0   3   4      734.56      675.25     32.21 o
   1   3   4      162.42      159.96     11.88 o
   2   3   4       64.02       76.91     12.38 o
   3   3   4        2.19        3.93     12.08 o
   4   3   4        7.94       28.39     14.19 o
   5   3   4      284.16      333.41     22.75 o
   6   3   4       40.68        7.95     17.92 o
   7   3   4        0.74       -7.25     20.03 o
   8   3   4        2.40      -11.58     22.55 o
   9   3   4        2.90       48.72     26.78 o
 -10   4   4        6.71       46.71     23.86 o
  -9   4   4        9.89       -0.50     22.45 o
  -8   4   4       18.29        5.54     19.53 o
  -7   4   4       12.35        7.55     17.62 o
  -6   4   4     1152.49     1122.44     34.63 o
  -5   4   4     4394.60     4605.92     71.47 o
  -4   4   4     4613.58     4792.75     76.20 o
  -3   4   4     1644.82     1679.93     35.33 o
  -2   4   4     4562.02     4871.07     80.84 o
  -1   4   4     2538.11     2668.58     42.58 o
   0   4   4      368.29      357.16     10.72 o
   1   4   4     1141.04     1179.21     26.68 o
   2   4   4     3826.32     4054.46     67.75 o
   3   4   4     3269.71     3226.18     59.59 o
   4   4   4     2026.60     2084.01     44.29 o
   5   4   4      759.23      787.01     30.40 o
   6   4   4       28.36        5.13     17.82 o
   7   4   4        3.67       20.13     20.94 o
   8   4   4       12.31       45.20     24.16 o
 -10   5   4       11.51       30.80     24.86 o
  -9   5   4        5.11       15.91     22.15 o
  -8   5   4      188.59      152.81     23.76 o
  -7   5   4      567.76      549.84     27.58 o
  -6   5   4      363.43      315.39     22.45 o
  -5   5   4      178.36      198.41     18.22 o
  -4   5   4       94.89       66.84     13.49 o
  -3   5   4     7414.61     7269.36    110.73 o
  -2   5   4      973.40      965.90     26.37 o
  -1   5   4      602.66      641.75     20.64 o
   0   5   4       57.64       40.32      7.66 o
   1   5   4     1037.20     1008.48     26.48 o
   2   5   4     4401.70     4181.10     72.88 o
   3   5   4      393.91      386.76     19.83 o
   4   5   4      434.54      520.75     23.05 o
   5   5   4       50.06       94.93     18.52 o
   6   5   4      406.17      329.18     24.86 o
   7   5   4       24.37       15.30     20.94 o
   8   5   4        0.22      -13.69     23.86 o
 -10   6   4       30.77       10.17     25.67 o
  -9   6   4      224.83      233.14     27.48 o
  -8   6   4      282.55      274.12     25.97 o
  -7   6   4      294.25      313.17     23.46 o
  -6   6   4       22.43       51.34     17.21 o
  -5   6   4       64.64       53.45     15.40 o
  -4   6   4       85.81       86.77     14.70 o
  -3   6   4      289.26      287.20     17.21 o
  -2   6   4     3212.29     3353.72     54.36 o
  -1   6   4     4107.07     3784.78     67.25 o
   0   6   4     6839.54     6356.55    409.31 o
   1   6   4      829.64      812.58     23.86 o
   2   6   4      310.01      358.17     18.12 o
   3   6   4       39.02       43.29     15.10 o
   4   6   4       20.14       10.47     15.70 o
   5   6   4       52.08       75.90     18.62 o
   6   6   4      186.48      107.21     22.45 o
   7   6   4       77.46      137.31     24.36 o
   8   6   4      113.37      112.24     27.18 o
  -9   7   4        0.20      -23.25     23.25 o
  -8   7   4        1.91       -2.42     21.04 o
  -7   7   4       11.02       42.28     18.82 o
  -6   7   4      128.27      110.23     19.83 o
  -5   7   4       15.14       -5.94     15.10 o
  -4   7   4       12.65        1.81     14.09 o
  -3   7   4        5.64       15.70     13.29 o
  -2   7   4       72.27       96.44     13.69 o
  -1   7   4       38.99       49.02     12.68 o
   0   7   4       32.46       58.30      9.05 o
   1   7   4      257.67      191.57     15.91 o
   2   7   4        2.46       -5.84     13.79 o
   3   7   4       63.97       53.05     15.60 o
   4   7   4       34.51       82.45     17.62 o
   5   7   4       24.87       46.41     18.22 o
   6   7   4       22.33       -5.34     19.33 o
   7   7   4        2.25      -12.89     21.24 o
   8   7   4        1.47      -16.01     24.26 o
  -9   8   4       42.04      103.59     25.77 o
  -8   8   4       72.01       53.05     23.66 o
  -7   8   4       18.24      -19.03     19.03 o
  -6   8   4        4.19        6.24     17.42 o
  -5   8   4        0.86       -3.12     15.91 o
  -4   8   4       15.95       32.72     15.70 o
  -3   8   4     1216.76     1256.42     33.92 o
  -2   8   4     1820.88     1862.74     43.19 o
  -1   8   4     1729.64     1620.94     36.64 o
   0   8   4     3521.54     3427.97    269.13 o
   1   8   4      505.65      460.25     21.74 o
   2   8   4      429.19      453.30     21.84 o
   3   8   4      133.01      156.44     18.32 o
   4   8   4      129.74      132.38     19.03 o
   5   8   4       91.29      121.71     21.34 o
   6   8   4       49.33       28.59     21.34 o
   7   8   4       86.08       86.88     25.47 o
   8   8   4       19.04      -25.97     25.97 o
  -9   9   4       16.19       -2.72     24.36 o
  -8   9   4       26.13       39.16     22.95 o
  -7   9   4      138.99      123.32     22.65 o
  -6   9   4      155.34      161.87     21.34 o
  -5   9   4      218.40      242.41     20.94 o
  -4   9   4      468.91      505.65     24.66 o
  -3   9   4      463.69      495.99     23.25 o
  -2   9   4     1220.26     1194.01     33.22 o
  -1   9   4      285.19      265.56     19.23 o
   0   9   4       12.58       26.77     13.99 o
   1   9   4      648.25      569.78     23.35 o
   2   9   4      363.70      427.53     22.45 o
   3   9   4      472.66      487.03     24.97 o
   4   9   4       84.23      104.89     19.63 o
   5   9   4      137.48      146.57     22.35 o
   6   9   4       55.23       29.39     22.25 o
   7   9   4       15.30       22.05     24.46 o
  -9  10   4        6.92       24.46     26.27 o
  -8  10   4        1.03       24.56     23.76 o
  -7  10   4       80.84       72.28     22.75 o
  -6  10   4      464.09      438.71     26.88 o
  -5  10   4      850.47      775.84     31.21 o
  -4  10   4     1875.77     1910.96     47.62 o
  -3  10   4      893.30      825.47     30.70 o
  -2  10   4      104.40       81.54     16.71 o
  -1  10   4      253.00      229.32     20.54 o
   0  10   4      131.83      113.88     12.59 o
   1  10   4       62.16      113.05     17.92 o
   2  10   4      518.67      476.56     24.26 o
   3  10   4     1072.90     1043.41     34.93 o
   4  10   4      861.77      900.47     32.62 o
   5  10   4      171.48      219.25     24.06 o
   6  10   4       35.04       56.17     22.95 o
   7  10   4       11.70       42.68     25.77 o
  -8  11   4        2.25       -3.52     24.46 o
  -7  11   4      106.80      181.60     50.43 o
  -6  11   4      136.63      176.17     24.36 o
  -5  11   4      208.85      176.67     22.25 o
  -4  11   4      216.16      190.46     21.24 o
  -3  11   4      488.35      452.80     26.07 o
  -2  11   4      553.19      542.09     26.07 o
  -1  11   4      200.86      239.49     21.34 o
   0  11   4      608.12      631.72     39.71 o
   1  11   4      889.26      861.91     31.81 o
   2  11   4      557.35      539.68     26.68 o
   3  11   4        1.54      -16.31     18.02 o
   4  11   4        6.58      -11.17     19.23 o
   5  11   4        8.43       39.86     21.34 o
   6  11   4        6.51       -9.76     22.95 o
   7  11   4        0.20      -22.65     25.07 o
  -8  12   4       12.67       -8.86     25.57 o
  -7  12   4       63.18       40.17     24.06 o
  -6  12   4       51.82        5.23     22.25 o
  -5  12   4       85.27       67.95     21.24 o
  -4  12   4      134.88      129.26     21.44 o
  -3  12   4      155.60      151.20     21.04 o
  -2  12   4      239.32      254.18     21.54 o
  -1  12   4      501.69      477.66     26.27 o
   0  12   4      489.23      495.84     18.90 o
   1  12   4      578.43      562.02     28.69 o
   2  12   4      378.03      348.71     24.86 o
   3  12   4       53.58       30.60     20.44 o
   4  12   4       94.46       82.14     22.05 o
   5  12   4        4.02       19.23     22.75 o
   6  12   4       28.09       84.46     26.17 o
  -7  13   4       11.62       46.91     25.37 o
  -6  13   4       64.05       84.26     25.67 o
  -5  13   4       18.13       17.01     21.24 o
  -4  13   4       13.12       15.20     21.04 o
  -3  13   4      146.27      121.61     22.25 o
  -2  13   4       73.35       63.02     19.63 o
  -1  13   4        0.14        7.85     18.93 o
   0  13   4       12.47       26.75     13.73 o
   1  13   4      203.50      178.78     22.45 o
   2  13   4       56.82       20.64     19.73 o
   3  13   4       58.09       44.60     21.44 o
   4  13   4       19.50       18.32     22.45 o
   5  13   4        2.88       29.29     24.46 o
   6  13   4       11.14      -25.97     25.97 o
  -7  14   4        0.88      -14.90     25.07 o
  -6  14   4        0.42      -24.16     24.16 o
  -5  14   4        1.61      -17.62     21.95 o
  -4  14   4        1.11       -0.40     21.24 o
  -3  14   4       58.76       87.38     22.25 o
  -2  14   4      108.67      143.85     22.55 o
  -1  14   4      886.76      972.64     35.94 o
   0  14   4      470.28      473.04     21.43 o
   1  14   4      272.31      280.86     25.77 o
   2  14   4      201.65      247.54     25.27 o
   3  14   4        0.83       29.70     22.25 o
   4  14   4        1.20       -2.42     22.85 o
   5  14   4        8.78       32.62     24.97 o
  -6  15   4       15.83       34.73     27.38 o
  -5  15   4        4.78       -9.26     24.26 o
  -4  15   4       51.86       44.19     23.46 o
  -3  15   4      234.79      265.26     27.78 o
  -2  15   4      115.82      122.21     24.16 o
  -1  15   4       29.14       24.66     22.45 o
   0  15   4        1.77       10.36     15.62 o
   1  15   4       85.12      154.83     24.26 o
   2  15   4       58.07       50.74     24.56 o
   3  15   4       23.99        7.25     23.46 o
   4  15   4        0.61        2.72     24.66 o
  -5  16   4      193.80      191.37     30.10 o
  -4  16   4      163.83      188.15     28.99 o
  -3  16   4       84.52       67.45     25.17 o
  -2  16   4       16.30       51.84     23.96 o
  -1  16   4        0.96       -0.50     23.56 o
   0  16   4        0.07       29.12     17.12 o
   1  16   4       11.75        6.54     24.26 o
   2  16   4       96.86       29.19     25.87 o
   3  16   4      110.79      121.61     27.99 o
  -4  17   4        1.43      -25.97     25.97 o
  -3  17   4       12.68       45.70     26.17 o
  -2  17   4       12.76       36.84     24.97 o
  -1  17   4        7.89       19.23     25.27 o
   0  17   4        1.35      -17.72     17.72 o
   1  17   4        0.07      -24.76     24.76 o
   2  17   4        4.23      -13.69     25.87 o
  -1  18   4       26.18       16.11     26.88 o
 -10   1   5       29.15       33.12     25.07 o
  -9   1   5      122.03      152.11     24.26 o
  -8   1   5       54.55       33.32     19.73 o
  -7   1   5      823.74      816.11     29.90 o
  -6   1   5     1067.68     1011.10     31.61 o
  -5   1   5      434.25      429.85     20.23 o
  -4   1   5      449.45      454.21     17.92 o
  -3   1   5      309.76      350.82     15.40 o
  -2   1   5     1652.23     1802.84     36.94 o
  -1   1   5      208.97      210.70     12.38 o
   0   1   5     5550.95     5141.96    106.25 o
   1   1   5    13676.82    14130.02    142.75 o
   2   1   5     2841.13     2694.05     51.94 o
   3   1   5     3668.83     3381.91     66.84 o
   4   1   5      623.33      592.32     24.26 o
   5   1   5      451.56      494.58     25.77 o
   6   1   5      193.69      260.43     23.25 o
   7   1   5       42.71       42.58     22.95 o
   8   1   5       52.04       63.92     26.07 o
 -10   2   5       32.70       53.15     24.26 o
  -9   2   5      176.37      200.43     25.77 o
  -8   2   5       86.32       98.25     21.34 o
  -7   2   5      131.60      103.79     19.03 o
  -6   2   5      516.68      530.21     24.56 o
  -5   2   5     2503.62     2371.81     48.32 o
  -4   2   5     4023.42     4020.44     71.27 o
  -3   2   5      215.96      255.09     14.60 o
  -2   2   5     3920.61     4127.35     62.31 o
  -1   2   5     5630.18     6590.47     94.43 o
   0   2   5     2564.82     2167.74     40.62 o
   1   2   5     2641.69     2728.58     48.22 o
   2   2   5      886.72      943.85     26.27 o
   3   2   5     1261.98     1306.36     33.12 o
   4   2   5      289.05      269.89     20.64 o
   5   2   5       42.69       64.02     18.52 o
   6   2   5       46.30       43.89     19.93 o
   7   2   5       46.76       87.18     22.95 o
   8   2   5       17.43       36.54     24.66 o
 -10   3   5       53.12       20.64     25.17 o
  -9   3   5        7.48       25.77     22.35 o
  -8   3   5       23.07       50.43     21.24 o
  -7   3   5      426.27      406.49     24.56 o
  -6   3   5       10.07       -2.82     16.41 o
  -5   3   5      599.61      568.87     23.86 o
  -4   3   5     5907.34     5618.02     87.28 o
  -3   3   5    11498.63    11910.62    135.50 o
  -2   3   5     7040.78     7037.63    102.28 o
  -1   3   5     1305.60     1261.86     27.28 o
   0   3   5        6.54        3.65      6.83 o
   1   3   5       35.95       33.52     11.07 o
   2   3   5      546.74      568.47     21.34 o
   3   3   5        1.10       40.17     14.70 o
   4   3   5      305.03      310.86     21.64 o
   5   3   5      365.36      376.80     24.76 o
   6   3   5      413.96      404.58     27.88 o
   7   3   5      176.48      125.43     24.97 o
   8   3   5       21.85       -6.85     23.96 o
 -10   4   5        7.88       15.30     25.77 o
  -9   4   5        6.10       26.88     22.45 o
  -8   4   5       15.80       16.11     19.93 o
  -7   4   5        3.55      -11.78     16.91 o
  -6   4   5      113.96      142.65     19.33 o
  -5   4   5      611.99      563.23     24.56 o
  -4   4   5      106.15       91.41     14.09 o
  -3   4   5        0.40       -4.43     11.48 o
  -2   4   5        6.75        3.02     10.47 o
  -1   4   5     4132.90     4154.02     66.44 o
   0   4   5     3154.13     3199.41     36.08 o
   1   4   5      451.07      474.95     18.82 o
   2   4   5        8.74       28.29     13.09 o
   3   4   5       97.04       80.84     15.91 o
   4   4   5      353.48      318.41     22.55 o
   5   4   5      213.47      171.23     21.24 o
   6   4   5       52.85       31.21     20.03 o
   7   4   5        6.40      -21.34     21.34 o
   8   4   5        2.23       33.82     24.76 o
 -10   5   5        0.28      -24.86     24.86 o
  -9   5   5        8.64       -2.62     22.35 o
  -8   5   5        4.13        3.93     20.94 o
  -7   5   5       10.93       17.31     17.72 o
  -6   5   5      162.98      241.60     20.74 o
  -5   5   5      262.06      293.95     20.13 o
  -4   5   5      719.94      678.39     24.86 o
  -3   5   5      517.32      563.94     21.54 o
  -2   5   5      225.06      250.66     15.30 o
  -1   5   5     1400.12     1448.20     31.01 o
   0   5   5     1186.19     1259.34     29.50 o
   1   5   5      657.52      655.64     22.15 o
   2   5   5     1402.92     1346.42     35.33 o
   3   5   5      288.60      270.19     20.33 o
   4   5   5      369.55      388.98     23.15 o
   5   5   5      186.97      182.31     21.44 o
   6   5   5      309.69      262.74     25.27 o
   7   5   5       57.51       65.94     23.96 o
   8   5   5       29.90       16.31     27.08 o
 -10   6   5       20.89      129.96     58.39 o
  -9   6   5       15.53       -3.02     23.66 o
  -8   6   5        2.43       -1.71     20.64 o
  -7   6   5       61.86       46.61     18.93 o
  -6   6   5      623.62      663.70     28.49 o
  -5   6   5     1110.13     1050.86     34.23 o
  -4   6   5      633.64      622.52     23.25 o
  -3   6   5      447.08      491.05     22.25 o
  -2   6   5      172.80      147.18     15.70 o
  -1   6   5      500.93      454.61     19.93 o
   0   6   5      579.92      504.26     14.48 o
   1   6   5       15.10       -0.60     12.89 o
   2   6   5       43.87       41.58     14.90 o
   3   6   5      249.29      266.67     20.84 o
   4   6   5      583.79      603.30     27.08 o
   5   6   5       20.72       45.90     18.82 o
   6   6   5        0.58       25.77     21.54 o
   7   6   5       18.94       43.49     23.56 o
   8   6   5       16.85       25.67     26.37 o
  -9   7   5       94.67      144.26     26.17 o
  -8   7   5      451.34      419.08     29.60 o
  -7   7   5      880.44      795.47     33.22 o
  -6   7   5     1286.27     1127.77     38.15 o
  -5   7   5      364.93      328.98     22.35 o
  -4   7   5      544.86      550.25     23.35 o
  -3   7   5      361.56      348.31     20.13 o
  -2   7   5     1158.91     1167.64     30.50 o
  -1   7   5      530.70      537.96     21.95 o
   0   7   5     2224.85     2052.48     47.62 o
   1   7   5     4790.99     4756.11     84.16 o
   2   7   5     2654.98     2834.58     54.46 o
   3   7   5      434.42      557.19     25.07 o
   4   7   5       37.20       77.11     18.22 o
   5   7   5        2.81       34.13     19.63 o
   6   7   5        1.30        0.50     20.33 o
   7   7   5        4.11      -23.25     23.25 o
  -9   8   5       14.05      -14.29     24.97 o
  -8   8   5       85.19       71.47     23.96 o
  -7   8   5       62.25       65.94     20.84 o
  -6   8   5      161.81      115.47     21.04 o
  -5   8   5      755.97      822.95     29.29 o
  -4   8   5     1323.24     1177.80     36.14 o
  -3   8   5      369.65      383.74     21.64 o
  -2   8   5      366.37      355.25     20.23 o
  -1   8   5     2541.41     2443.29     50.64 o
   0   8   5      985.22      987.51     26.07 o
   1   8   5     1042.07      963.38     31.01 o
   2   8   5      480.36      454.71     23.76 o
   3   8   5      898.75      890.30     32.82 o
   4   8   5      295.91      257.81     21.84 o
   5   8   5       78.31       73.89     21.44 o
   6   8   5       29.95       55.77     23.05 o
   7   8   5       15.11       28.59     24.76 o
  -9   9   5        0.17       -0.10     24.86 o
  -8   9   5        2.02       10.57     23.56 o
  -7   9   5        2.16       11.38     20.54 o
  -6   9   5       11.64       26.68     20.23 o
  -5   9   5       55.72       49.02     18.72 o
  -4   9   5      968.89     1028.92     33.22 o
  -3   9   5     1109.20     1076.73     32.21 o
  -2   9   5     1705.16     1679.93     42.08 o
  -1   9   5     1617.86     1601.41     41.47 o
   0   9   5      333.02      298.61     25.77 o
   1   9   5       79.53       87.48     17.52 o
   2   9   5       27.78       17.92     17.82 o
   3   9   5       91.72       73.69     19.53 o
   4   9   5      303.71      295.76     23.25 o
   5   9   5      290.60      326.66     26.98 o
   6   9   5      212.36      210.39     26.98 o
   7   9   5       92.17       75.80     27.68 o
  -8  10   5        1.35       11.78     24.16 o
  -7  10   5        0.14       42.58     22.05 o
  -6  10   5       22.30       18.52     20.64 o
  -5  10   5       20.00       36.94     18.82 o
  -4  10   5        0.49       22.65     17.72 o
  -3  10   5       17.07       31.11     17.82 o
  -2  10   5       20.91       33.82     16.91 o
  -1  10   5       25.76       89.09     38.05 o
   0  10   5      237.54      231.45     15.02 o
   1  10   5      299.08      285.19     21.24 o
   2  10   5       19.20       13.29     17.92 o
   3  10   5       17.02       33.52     18.62 o
   4  10   5        0.81       15.20     19.43 o
   5  10   5        0.05       13.39     21.34 o
   6  10   5        9.72      -11.98     24.16 o
   7  10   5        0.32      -26.17     26.17 o
  -8  11   5        7.86       -9.97     25.87 o
  -7  11   5        2.91      -12.78     21.74 o
  -6  11   5       20.61       22.75     21.34 o
  -5  11   5      149.09      121.10     22.15 o
  -4  11   5     1131.66     1166.03     37.55 o
  -3  11   5      878.83      819.63     31.41 o
  -2  11   5     1499.17     1474.17     40.97 o
  -1  11   5      490.11      442.33     24.97 o
   0  11   5       38.59       35.76     17.16 o
   1  11   5      174.25      208.38     21.14 o
   2  11   5        4.32       22.45     18.72 o
   3  11   5       52.51       94.43     20.84 o
   4  11   5      120.89       59.09     21.64 o
   5  11   5       55.37       88.69     24.76 o
   6  11   5       64.17      114.96     56.68 o
  -8  12   5       26.69       43.69     26.37 o
  -7  12   5        6.60       25.67     23.96 o
  -6  12   5      296.19      287.71     28.19 o
  -5  12   5      445.06      392.10     29.29 o
  -4  12   5      158.22      171.03     22.35 o
  -3  12   5        6.00      -13.99     18.93 o
  -2  12   5      238.91      243.01     23.25 o
  -1  12   5      534.93      579.54     27.99 o
   0  12   5      483.79      536.64     19.86 o
   1  12   5        0.70      -18.12     18.12 o
   2  12   5        2.07      -18.42     18.42 o
   3  12   5        4.92        3.32     20.54 o
   4  12   5       51.42       54.66     22.85 o
   5  12   5        6.47       22.15     23.76 o
   6  12   5        1.95       38.76     25.57 o
  -7  13   5       87.71       34.83     26.27 o
  -6  13   5      145.99      127.14     27.38 o
  -5  13   5       85.30       67.55     23.56 o
  -4  13   5       21.76      117.68     47.31 o
  -3  13   5      172.24      196.40     23.56 o
  -2  13   5       45.83       24.46     20.44 o
  -1  13   5       18.07       -2.42     19.33 o
   0  13   5       63.13       74.58     14.87 o
   1  13   5      723.63      757.92     32.11 o
   2  13   5      610.69      561.22     32.11 o
   3  13   5      155.67      225.70     25.97 o
   4  13   5       24.19      -21.44     22.65 o
   5  13   5        2.02      -16.81     24.97 o
  -6  14   5       12.05        7.75     25.27 o
  -5  14   5       17.88       28.29     22.45 o
  -4  14   5       35.41       66.64     22.85 o
  -3  14   5       11.49       22.75     22.65 o
  -2  14   5        1.18      -10.17     20.23 o
  -1  14   5      110.56      111.64     23.46 o
   0  14   5      104.28      100.79     16.32 o
   1  14   5       28.71       35.03     21.54 o
   2  14   5        1.17      -22.55     22.55 o
   3  14   5       47.05       37.05     23.15 o
   4  14   5        2.87      -23.96     23.96 o
  -6  15   5        9.34      -25.67     25.67 o
  -5  15   5       34.94       30.50     24.97 o
  -4  15   5        8.94      -23.46     23.46 o
  -3  15   5       21.36       25.27     22.75 o
  -2  15   5       49.69       28.99     22.85 o
  -1  15   5       76.48        6.14     22.75 o
   0  15   5       75.50       70.24     17.05 o
   1  15   5      130.96      131.47     25.37 o
   2  15   5      184.11      123.02     25.57 o
   3  15   5       78.21       72.38     27.68 o
   4  15   5       10.06       17.52     25.57 o
  -5  16   5       12.94       70.67     26.68 o
  -4  16   5        8.65       41.68     26.48 o
  -3  16   5        1.28       22.95     25.27 o
  -2  16   5       72.86       16.91     24.76 o
  -1  16   5      138.60      148.38     26.48 o
   0  16   5       96.90      105.11     18.68 o
   1  16   5        4.32       23.86     25.47 o
   2  16   5        2.17      -25.47     25.47 o
   3  16   5       13.09       -2.11     26.68 o
  -3  17   5      184.88      148.79     30.00 o
  -2  17   5      211.15      205.86     29.70 o
  -1  17   5       94.61       71.37     28.49 o
   0  17   5        3.39       -4.72     18.15 o
   1  17   5        3.31        8.05     26.58 o
 -10   0   6        1.36      -22.95     23.25 o
  -9   0   6       13.81        9.16     21.54 o
  -8   0   6       25.25       13.39     21.34 o
  -7   0   6      905.79      958.15     33.22 o
  -6   0   6     1324.55     1479.30     39.56 o
  -5   0   6     5992.96     6163.44     96.54 o
  -4   0   6     4982.90     4995.90     81.54 o
  -3   0   6        2.75       -9.56     11.17 o
  -2   0   6     1724.43     1864.55     36.64 o
  -1   0   6    10343.21    11309.53    129.56 o
   0   0   6      134.56      130.94      9.29 o
   1   0   6      280.13      317.30     17.01 o
   2   0   6     3569.82     3244.60     62.82 o
   3   0   6     3855.71     3648.07     71.37 o
   4   0   6     1586.84     1646.31     41.78 o
   5   0   6      373.85      327.27     25.37 o
   6   0   6       93.42       27.08     21.24 o
   7   0   6       28.63       13.59     22.55 o
   8   0   6        2.96      -25.27     25.27 o
 -10   1   6        0.24        0.50     24.16 o
  -9   1   6       35.98       38.86     22.05 o
  -8   1   6      183.39      208.38     23.96 o
  -7   1   6      280.18      274.62     22.75 o
  -6   1   6      243.23      239.79     20.74 o
  -5   1   6      573.18      560.72     24.06 o
  -4   1   6     2124.48     2213.57     45.60 o
  -3   1   6     3441.06     3578.21     57.58 o
  -2   1   6     2596.47     2544.36     47.82 o
  -1   1   6      146.02      153.11     13.39 o
   0   1   6      822.78      736.90     16.61 o
   1   1   6     3838.65     3880.41     60.50 o
   2   1   6     2029.48     1847.24     44.90 o
   3   1   6       84.14       71.88     16.61 o
   4   1   6       79.08       55.67     20.33 o
   5   1   6      167.78      195.60     21.44 o
   6   1   6      128.49      114.96     22.45 o
   7   1   6        8.21        5.54     22.45 o
   8   1   6        0.02       -5.44     26.07 o
 -10   2   6       60.54      109.93     26.27 o
  -9   2   6       33.45       68.96     24.56 o
  -8   2   6       29.31       64.12     21.54 o
  -7   2   6      104.09      129.56     19.73 o
  -6   2   6        6.77        3.93     16.41 o
  -5   2   6      120.90      106.20     16.01 o
  -4   2   6      847.18      863.32     27.58 o
  -3   2   6      729.13      712.42     24.16 o
  -2   2   6     2055.23     2002.87     39.26 o
  -1   2   6     2844.73     2989.10     52.04 o
   0   2   6     6289.43     5837.48    352.08 o
   1   2   6      648.85      618.60     21.54 o
   2   2   6     1174.90     1242.73     31.71 o
   3   2   6      133.37       87.88     17.01 o
   4   2   6       62.77       65.03     16.91 o
   5   2   6      225.55      177.48     22.05 o
   6   2   6       41.99       34.43     20.84 o
   7   2   6      120.24      127.34     25.37 o
   8   2   6       17.05      -14.90     25.77 o
 -10   3   6        0.12       21.74     24.86 o
  -9   3   6       26.71        2.01     22.25 o
  -8   3   6       33.01       53.05     21.44 o
  -7   3   6       65.32       64.43     18.42 o
  -6   3   6       93.40       97.75     18.52 o
  -5   3   6      237.28      239.59     18.82 o
  -4   3   6      650.66      657.05     23.76 o
  -3   3   6       60.92       81.44     13.09 o
  -2   3   6      226.40      203.65     15.20 o
  -1   3   6       79.17       62.82     12.58 o
   0   3   6       13.23       14.56      8.36 o
   1   3   6       20.47        9.36     12.18 o
   2   3   6      102.72      100.16     15.70 o
   3   3   6      107.37       99.96     17.52 o
   4   3   6      222.77      180.09     19.73 o
   5   3   6       58.71       26.78     19.13 o
   6   3   6        5.46      -14.80     19.53 o
   7   3   6        4.00       27.18     22.45 o
   8   3   6        2.71       23.35     27.88 o
 -10   4   6       43.97       71.17     26.68 o
  -9   4   6      114.86      121.00     25.67 o
  -8   4   6      101.66      152.61     47.92 o
  -7   4   6       16.73      -17.92     17.92 o
  -6   4   6       87.95       80.43     18.52 o
  -5   4   6      175.14      200.13     19.03 o
  -4   4   6       26.03       37.65     14.40 o
  -3   4   6       54.88       72.18     13.79 o
  -2   4   6     4345.65     4311.06     73.39 o
  -1   4   6     9102.79     9580.68    128.95 o
   0   4   6     9158.37     8721.83    344.03 o
   1   4   6     1228.18     1231.66     30.80 o
   2   4   6      644.83      685.04     25.57 o
   3   4   6       35.47       49.13     17.01 o
   4   4   6      129.06      157.24     19.43 o
   5   4   6      203.91      173.75     22.65 o
   6   4   6      159.46      210.90     24.06 o
   7   4   6      132.28      197.41     27.08 o
   8   4   6       40.66       36.34     27.38 o
 -10   5   6        0.13        1.01     26.27 o
  -9   5   6        1.00       25.17     23.05 o
  -8   5   6      241.66      212.91     24.66 o
  -7   5   6      135.40      132.68     20.44 o
  -6   5   6      258.98      217.14     21.04 o
  -5   5   6        0.53       -8.96     15.10 o
  -4   5   6     1227.71     1192.00     33.22 o
  -3   5   6     5865.85     6080.18     92.21 o
  -2   5   6     2235.94     2268.23     45.10 o
  -1   5   6      634.29      640.95     22.65 o
   0   5   6       65.93       54.09      9.79 o
   1   5   6     4565.36     4381.83     69.76 o
   2   5   6     1504.64     1407.53     35.64 o
   3   5   6      127.34      116.27     18.52 o
   4   5   6      333.58      332.91     23.56 o
   5   5   6       75.32       73.79     21.14 o
   6   5   6      138.41      141.54     23.66 o
   7   5   6        0.48        6.85     23.56 o
  -9   6   6        0.35      -24.46     24.46 o
  -8   6   6        0.14      -20.74     20.74 o
  -7   6   6      277.67      269.28     23.56 o
  -6   6   6     1417.55     1597.89     43.59 o
  -5   6   6     2628.36     2489.29     51.74 o
  -4   6   6     1387.24     1368.06     35.74 o
  -3   6   6      811.67      765.98     26.48 o
  -2   6   6       66.82       72.38     14.80 o
  -1   6   6        9.89       15.20     13.89 o
   0   6   6        5.02       -9.53      9.53 o
   1   6   6      714.52      663.90     25.27 o
   2   6   6      381.62      384.55     22.05 o
   3   6   6      948.90     1034.45     32.62 o
   4   6   6      470.71      516.92     27.38 o
   5   6   6      310.61      359.38     25.57 o
   6   6   6      107.42       92.61     23.86 o
   7   6   6        1.78       22.35     23.56 o
  -9   7   6        0.63       40.27     24.66 o
  -8   7   6       22.41       17.62     22.45 o
  -7   7   6       54.44       61.31     21.54 o
  -6   7   6       91.82       67.14     20.23 o
  -5   7   6       41.44       50.23     17.31 o
  -4   7   6      208.54      193.28     19.73 o
  -3   7   6        1.45      -15.10     15.10 o
  -2   7   6      400.76      379.01     20.44 o
  -1   7   6        0.24        9.66     14.60 o
   0   7   6       36.44       41.36     27.94 o
   1   7   6        8.31       54.26     15.80 o
   2   7   6       30.85       22.45     16.11 o
   3   7   6       13.49       10.07     17.21 o
   4   7   6        0.19       11.98     18.52 o
   5   7   6       15.03        5.23     20.23 o
   6   7   6        2.73       15.10     22.45 o
   7   7   6        2.76        8.36     24.56 o
  -9   8   6        1.52       28.59     25.27 o
  -8   8   6       45.79       76.41     23.76 o
  -7   8   6      192.56      157.75     23.86 o
  -6   8   6      417.61      437.70     28.29 o
  -5   8   6      735.07      702.66     28.29 o
  -4   8   6       73.71       78.92     18.32 o
  -3   8   6        1.72       12.38     16.21 o
  -2   8   6        5.90       10.17     15.70 o
  -1   8   6        0.37       10.47     15.40 o
   0   8   6      299.67      266.69     14.66 o
   1   8   6      472.59      473.94     23.56 o
   2   8   6      183.46      200.23     21.14 o
   3   8   6      567.15      587.59     28.79 o
   4   8   6      227.41      274.42     23.96 o
   5   8   6      263.63      268.88     26.07 o
   6   8   6      104.45      120.50     26.17 o
   7   8   6       26.73      -12.28     25.07 o
  -9   9   6        0.52      -26.98     26.98 o
  -8   9   6       78.74       69.46     24.56 o
  -7   9   6      182.18      203.55     24.86 o
  -6   9   6       88.46      130.57     21.95 o
  -5   9   6       49.62       49.83     19.63 o
  -4   9   6      378.43      327.87     23.46 o
  -3   9   6     1484.45     1597.38     41.07 o
  -2   9   6      372.26      368.64     23.15 o
  -1   9   6        0.37       13.99     16.51 o
   0   9   6     1442.67     1377.85     64.63 o
   1   9   6     1055.06      997.91     32.41 o
   2   9   6      225.99      295.05     21.84 o
   3   9   6      269.39      359.48     24.16 o
   4   9   6       53.23       81.34     21.74 o
   5   9   6       37.25       20.33     22.55 o
   6   9   6       17.22       19.33     23.76 o
  -8  10   6       24.04        1.71     24.56 o
  -7  10   6       32.30       27.28     22.15 o
  -6  10   6       13.70        1.71     21.64 o
  -5  10   6      162.73      178.68     21.84 o
  -4  10   6       28.72       15.91     17.72 o
  -3  10   6      285.43      300.59     22.85 o
  -2  10   6     1556.36     1537.18     41.58 o
  -1  10   6     1804.98     1797.81     43.99 o
   0  10   6     3041.94     3191.71    134.14 o
   1  10   6      657.27      690.27     28.59 o
   2  10   6       64.45       60.00     19.43 o
   3  10   6       18.03       19.83     20.33 o
   4  10   6       33.01       53.15     21.04 o
   5  10   6        0.06       20.23     22.75 o
   6  10   6       40.54       82.95     25.77 o
  -8  11   6       45.92       41.88     25.67 o
  -7  11   6       24.87       13.59     23.35 o
  -6  11   6        3.80      -21.54     21.54 o
  -5  11   6       24.19       36.74     20.54 o
  -4  11   6       42.40       36.34     20.13 o
  -3  11   6      288.37      303.41     24.36 o
  -2  11   6      461.28      465.18     27.18 o
  -1  11   6       16.52       25.37     19.03 o
   0  11   6       22.32       25.55     26.02 o
   1  11   6       93.56      151.30     20.23 o
   2  11   6      446.45      437.60     28.29 o
   3  11   6       52.62       80.73     21.84 o
   4  11   6        8.90       27.48     21.14 o
   5  11   6       19.55       52.04     23.96 o
   6  11   6       12.20       20.33     26.58 o
  -7  12   6        8.71       38.15     24.66 o
  -6  12   6       31.37        5.34     24.56 o
  -5  12   6      196.93      194.99     25.37 o
  -4  12   6      235.48      186.64     23.05 o
  -3  12   6      174.36      204.86     23.56 o
  -2  12   6      306.52      280.86     24.06 o
  -1  12   6       47.70       56.37     20.44 o
   0  12   6       65.04       44.95     14.37 o
   1  12   6      217.80      213.01     23.46 o
   2  12   6      177.64      172.14     24.16 o
   3  12   6      133.48      136.10     51.14 o
   4  12   6      128.73      134.89     25.17 o
   5  12   6       43.68       90.90     26.68 o
  -7  13   6        1.70       -9.26     24.56 o
  -6  13   6       24.80       56.07     25.27 o
  -5  13   6       25.29       19.63     22.35 o
  -4  13   6       77.11       60.70     23.35 o
  -3  13   6       80.74      124.83     48.92 o
  -2  13   6       34.56       15.10     21.64 o
  -1  13   6        8.51      -19.93     19.93 o
   0  13   6       31.69       18.42     14.98 o
   1  13   6       19.05       19.13     21.14 o
   2  13   6       45.61       43.09     22.45 o
   3  13   6       25.32      -14.60     23.15 o
   4  13   6        6.50       17.52     23.66 o
   5  13   6        5.33       -9.87     26.78 o
  -6  14   6      146.00      141.24     29.60 o
  -5  14   6      309.15      270.89     29.80 o
  -4  14   6      185.89      138.32     25.67 o
  -3  14   6       75.64       89.39     23.86 o
  -2  14   6        0.58        7.55     22.05 o
  -1  14   6       49.70       34.73     22.35 o
   0  14   6       11.12       24.24     15.90 o
   1  14   6       42.16       -8.15     22.35 o
   2  14   6      268.24      244.72     28.59 o
   3  14   6      229.25      243.31     28.89 o
   4  14   6      121.16      158.65     28.69 o
  -5  15   6        2.55       -4.73     25.97 o
  -4  15   6       86.63       51.24     25.87 o
  -3  15   6      112.72      148.79     26.17 o
  -2  15   6       26.36      -12.78     25.27 o
  -1  15   6        5.78      -10.87     23.35 o
   0  15   6       81.00       71.11     20.18 o
   1  15   6      136.36      215.83     55.77 o
   2  15   6       54.47       87.08     26.27 o
   3  15   6        7.54       28.99     26.27 o
  -4  16   6        8.68      -10.27     25.57 o
  -3  16   6       39.18       50.84     26.68 o
  -2  16   6      223.23      194.19     29.19 o
  -1  16   6      202.99      211.80     29.39 o
   0  16   6      103.24      108.81     19.32 o
   1  16   6       66.00       86.77     27.48 o
   2  16   6       31.24       -4.53     26.37 o
  -2  17   6        5.12      -26.48     26.48 o
  -1  17   6       12.12       46.21     27.48 o
   0  17   6        3.46      -18.45     18.45 o
 -10   1   7       33.30       37.05     26.07 o
  -9   1   7        0.00      -22.75     22.75 o
  -8   1   7        0.26      -12.68     19.93 o
  -7   1   7        0.78       -9.36     18.42 o
  -6   1   7       47.30       59.09     17.92 o
  -5   1   7      716.34      734.67     27.28 o
  -4   1   7     2075.38     2118.23     43.19 o
  -3   1   7     4409.25     4400.96     79.33 o
  -2   1   7     2492.63     2400.50     46.00 o
  -1   1   7     1401.95     1274.65     33.02 o
   0   1   7      212.03      218.73     11.88 o
   1   1   7      161.44      182.91     17.31 o
   2   1   7      221.81      210.09     19.73 o
   3   1   7      299.80      236.37     22.75 o
   4   1   7      845.67      716.55     31.61 o
   5   1   7      344.87      315.29     25.77 o
   6   1   7      291.43      257.20     27.18 o
   7   1   7       36.23       59.90     25.27 o
 -10   2   7       26.93       55.06     25.77 o
  -9   2   7       48.94       67.45     24.97 o
  -8   2   7        3.75       14.50     20.64 o
  -7   2   7       58.31       71.47     18.52 o
  -6   2   7     1110.93     1185.96     36.14 o
  -5   2   7      473.51      495.99     23.56 o
  -4   2   7      900.74      943.55     27.68 o
  -3   2   7      500.13      548.74     22.55 o
  -2   2   7      672.74      720.07     24.26 o
  -1   2   7     1649.47     1872.51     38.05 o
   0   2   7     3091.71     2783.79    211.95 o
   1   2   7       96.82      118.89     16.21 o
   2   2   7      370.97      366.83     22.05 o
   3   2   7     1112.99      992.27     35.13 o
   4   2   7      674.70      640.54     29.50 o
   5   2   7      193.83      198.41     23.35 o
   6   2   7       30.75       28.89     22.45 o
   7   2   7       13.04       45.20     24.66 o
 -10   3   7        1.76        6.14     24.86 o
  -9   3   7       40.05       53.25     24.56 o
  -8   3   7      513.23      513.40     29.80 o
  -7   3   7      779.12      859.29     32.11 o
  -6   3   7      860.50      881.34     33.22 o
  -5   3   7      105.84      140.43     17.42 o
  -4   3   7      282.03      340.66     20.54 o
  -3   3   7      680.19      703.36     25.17 o
  -2   3   7        6.10       25.27     13.59 o
  -1   3   7     2022.65     2237.02     46.21 o
   0   3   7     5375.01     4933.84    558.75 o
   1   3   7     4707.34     4586.49     73.39 o
   2   3   7     2432.76     2551.81     54.96 o
   3   3   7      598.11      655.64     27.78 o
   4   3   7        3.10       14.19     17.52 o
   5   3   7       13.23       20.64     20.23 o
   6   3   7        1.69      -11.07     20.94 o
   7   3   7        0.30      -23.05     23.05 o
 -10   4   7       10.92       26.27     26.27 o
  -9   4   7       74.12       95.13     26.07 o
  -8   4   7       38.21       72.28     22.15 o
  -7   4   7       47.16        8.46     19.53 o
  -6   4   7      117.85      119.59     19.63 o
  -5   4   7      704.84      583.67     26.27 o
  -4   4   7      106.21      116.17     17.01 o
  -3   4   7      140.97      171.74     16.81 o
  -2   4   7     2378.38     2473.69     49.23 o
  -1   4   7      794.14      826.07     27.58 o
   0   4   7       79.36       65.65     17.97 o
   1   4   7       19.02       36.64     15.30 o
   2   4   7     1043.02     1098.98     34.93 o
   3   4   7      175.20      165.60     20.74 o
   4   4   7      106.33       96.14     19.83 o
   5   4   7        0.64       -3.02     20.33 o
   6   4   7        0.80      -13.79     21.74 o
   7   4   7        3.57      -23.66     23.66 o
  -9   5   7       28.51       21.74     24.16 o
  -8   5   7       40.98       70.06     22.75 o
  -7   5   7       49.81       67.85     20.44 o
  -6   5   7       74.71       40.67     18.93 o
  -5   5   7        8.43        3.32     16.41 o
  -4   5   7        4.80       -1.31     15.91 o
  -3   5   7       52.41       63.12     16.11 o
  -2   5   7      153.22      154.02     17.82 o
  -1   5   7      949.08      886.27     30.30 o
   0   5   7     1291.08     1308.18     24.80 o
   1   5   7      281.85      296.36     20.54 o
   2   5   7      558.01      588.80     26.27 o
   3   5   7       34.00       -2.62     18.42 o
   4   5   7      132.91      128.25     20.94 o
   5   5   7      253.20      262.44     26.07 o
   6   5   7       79.56       70.27     24.26 o
   7   5   7       33.68      -12.18     26.17 o
  -9   6   7        3.77      -23.96     23.96 o
  -8   6   7        0.95      -15.91     22.05 o
  -7   6   7       28.74      125.83     44.80 o
  -6   6   7      491.38      477.16     28.29 o
  -5   6   7      435.76      402.16     24.56 o
  -4   6   7      160.29      196.10     19.13 o
  -3   6   7      258.61      267.37     20.84 o
  -2   6   7     2123.32     2263.40     49.93 o
  -1   6   7     2317.10     2400.40     51.64 o
   0   6   7      836.40      853.14     20.07 o
   1   6   7        3.75      -16.31     16.31 o
   2   6   7      119.14      126.24     19.13 o
   3   6   7       91.94      100.36     20.13 o
   4   6   7       78.82       92.81     20.64 o
   5   6   7        3.65       14.90     21.34 o
   6   6   7        0.09      -23.25     23.25 o
   7   6   7        3.52      -22.75     24.56 o
  -9   7   7        5.10       12.18     25.17 o
  -8   7   7        2.92       23.66     22.95 o
  -7   7   7        1.54      -18.02     20.23 o
  -6   7   7      166.57      138.62     21.44 o
  -5   7   7     1298.51     1353.06     38.35 o
  -4   7   7     2606.72     2605.06     58.59 o
  -3   7   7     3040.59     3108.70     61.91 o
  -2   7   7     2294.18     2401.71     50.03 o
  -1   7   7     1190.28     1244.04     35.64 o
   0   7   7       26.06       35.10     11.85 o
   1   7   7      603.73      593.73     25.67 o
   2   7   7       34.91       73.79     18.93 o
   3   7   7        7.50       -8.96     18.42 o
   4   7   7      141.86      156.74     46.51 o
   5   7   7      522.23      511.69     34.53 o
   6   7   7      173.83      221.27     27.48 o
  -9   8   7       31.00       51.34     26.48 o
  -8   8   7        8.94      -22.55     22.55 o
  -7   8   7       95.09       71.07     22.75 o
  -6   8   7      317.44      266.57     25.27 o
  -5   8   7      431.32      496.99     26.98 o
  -4   8   7      264.43      203.35     21.04 o
  -3   8   7       73.67       57.48     18.42 o
  -2   8   7     1512.26     1433.30     40.17 o
  -1   8   7     1661.41     1623.36     41.78 o
   0   8   7      622.67      689.29     20.33 o
   1   8   7      613.02      660.27     27.38 o
   2   8   7      184.55      173.85     21.04 o
   3   8   7      462.38      484.31     29.09 o
   4   8   7       52.20       38.76     22.25 o
   5   8   7       25.96        3.22     23.46 o
   6   8   7       10.40       37.65     25.07 o
  -8   9   7       42.35       31.61     25.47 o
  -7   9   7      235.31      212.51     26.37 o
  -6   9   7      212.24      202.34     25.17 o
  -5   9   7       10.15       43.09     19.53 o
  -4   9   7       12.55       -4.93     17.92 o
  -3   9   7       56.05       92.31     18.72 o
  -2   9   7       14.59       27.08     17.62 o
  -1   9   7      202.99      171.03     20.84 o
   0   9   7     2137.89     2200.10     44.04 o
   1   9   7      580.76      573.40     27.48 o
   2   9   7      679.00      779.36     31.61 o
   3   9   7      191.91      192.58     24.56 o
   4   9   7       58.99       48.02     23.56 o
   5   9   7       24.89       83.65     24.86 o
   6   9   7       17.85       63.12     25.97 o
  -8  10   7        0.53       76.91     25.67 o
  -7  10   7        9.25      -10.07     22.25 o
  -6  10   7       13.28        6.74     22.15 o
  -5  10   7        2.10      -14.80     19.43 o
  -4  10   7        2.60       42.78     18.72 o
  -3  10   7       20.06       12.08     18.72 o
  -2  10   7        3.48       51.94     18.22 o
  -1  10   7       30.62       25.07     18.42 o
   0  10   7      194.40      190.73     15.44 o
   1  10   7        1.61       37.45     19.83 o
   2  10   7       50.66       24.66     20.64 o
   3  10   7       32.59       22.05     22.25 o
   4  10   7        6.02       -7.55     22.25 o
   5  10   7        0.06      -23.35     23.35 o
  -8  11   7       49.66       16.21     26.88 o
  -7  11   7      146.95      117.18     27.48 o
  -6  11   7      101.34      134.99     25.57 o
  -5  11   7       41.91      -22.15     22.15 o
  -4  11   7        5.15       12.89     20.03 o
  -3  11   7       13.45       20.03     19.83 o
  -2  11   7       66.15       52.15     20.33 o
  -1  11   7      380.20      320.62     26.17 o
   0  11   7      793.11      702.51     22.31 o
   1  11   7      715.80      742.12     32.21 o
   2  11   7      350.03      400.96     27.88 o
   3  11   7       87.97      110.63     24.66 o
   4  11   7       44.09       39.36     23.46 o
   5  11   7        0.70       31.91     25.47 o
  -7  12   7        0.92        6.64     24.97 o
  -6  12   7       57.51       59.39     25.97 o
  -5  12   7       67.31       49.02     22.65 o
  -4  12   7       58.49       63.72     22.45 o
  -3  12   7       91.15      117.88     23.35 o
  -2  12   7      269.09      274.92     25.27 o
  -1  12   7      350.74      340.15     27.18 o
   0  12   7      151.05      173.86     16.58 o
   1  12   7        1.29      -13.69     20.33 o
   2  12   7       58.09       76.31     23.15 o
   3  12   7       88.53       78.72     25.67 o
   4  12   7       26.42       -7.05     24.16 o
  -6  13   7        0.81       35.74     26.27 o
  -5  13   7       48.93       30.10     23.66 o
  -4  13   7      251.33      242.51     27.78 o
  -3  13   7      569.14      627.16     34.83 o
  -2  13   7      323.80      330.99     27.88 o
  -1  13   7      103.31      155.03     24.66 o
   0  13   7        9.35       22.55     16.05 o
   1  13   7       13.37       -5.34     21.84 o
   2  13   7        1.36      -16.51     23.56 o
   3  13   7       23.19       -8.25     24.56 o
   4  13   7       94.11       75.30     26.88 o
  -6  14   7       10.66       58.29     28.69 o
  -5  14   7       19.81       36.64     25.17 o
  -4  14   7       27.77       29.80     23.76 o
  -3  14   7       48.15       76.61     25.17 o
  -2  14   7        0.81       18.93     22.85 o
  -1  14   7       17.30      -18.02     23.86 o
   0  14   7       13.66       29.62     17.01 o
   1  14   7        6.93       18.93     23.96 o
   2  14   7        0.08       -3.52     24.46 o
   3  14   7       15.55       21.14     26.37 o
  -5  15   7       92.20       67.65     26.58 o
  -4  15   7       68.71       73.69     26.17 o
  -3  15   7       88.45       57.18     26.68 o
  -2  15   7       76.82       68.96     26.37 o
  -1  15   7        3.06       18.93     25.07 o
   0  15   7        0.82      -15.90     17.12 o
   1  15   7        9.48       57.38     24.76 o
   2  15   7       22.95       17.72     26.37 o
  -3  16   7       19.17       12.28     27.28 o
  -2  16   7       18.30       30.70     26.58 o
  -1  16   7       21.35       41.78     27.28 o
   0  16   7       21.85      -14.51     18.32 o
   1  16   7        3.00       -6.44     26.88 o
 -10   0   8       66.08       89.19     27.88 o
  -9   0   8      133.14      142.95     26.17 o
  -8   0   8       93.58       91.71     22.75 o
  -7   0   8        0.36        1.31     17.82 o
  -6   0   8      351.89      385.25     25.87 o
  -5   0   8      986.98      869.16     30.50 o
  -4   0   8       49.61       65.94     16.61 o
  -3   0   8     1870.28     1931.20     42.48 o
  -2   0   8     6142.54     6671.81     99.66 o
  -1   0   8     8264.94     8302.81    140.23 o
   0   0   8     1998.93     1955.60     30.50 o
   1   0   8       11.20       10.57     15.80 o
   2   0   8      168.09      160.97     19.83 o
   3   0   8      100.24       61.51     19.03 o
   4   0   8       27.30       29.39     19.03 o
   5   0   8       14.64       68.15     21.24 o
   6   0   8      165.85      186.54     27.08 o
   7   0   8       12.44       21.74     25.57 o
 -10   1   8        0.07       10.77     25.17 o
  -9   1   8       22.13       82.35     24.76 o
  -8   1   8       89.85      112.55     23.76 o
  -7   1   8      225.83      234.55     22.75 o
  -6   1   8        1.71       -7.85     17.31 o
  -5   1   8       77.79       79.83     37.25 o
  -4   1   8      885.22      883.25     29.09 o
  -3   1   8     1907.56     1880.96     42.18 o
  -2   1   8      496.39      465.99     21.64 o
  -1   1   8       87.30       91.00     15.91 o
   0   1   8      951.51      936.86     26.78 o
   1   1   8     1600.63     1459.77     37.85 o
   2   1   8      582.01      589.81     26.88 o
   3   1   8        4.34        9.36     17.42 o
   4   1   8       76.03       95.13     20.74 o
   5   1   8      182.77      193.28     24.76 o
   6   1   8       36.57       44.29     24.26 o
   7   1   8        1.95       26.17     25.97 o
 -10   2   8        2.88       -1.21     25.97 o
  -9   2   8       13.51       -2.52     23.46 o
  -8   2   8      104.43       64.83     22.75 o
  -7   2   8      245.59      266.26     23.15 o
  -6   2   8      446.17      402.16     25.67 o
  -5   2   8      471.46      454.11     24.46 o
  -4   2   8      519.07      523.27     23.96 o
  -3   2   8      517.32      534.44     23.05 o
  -2   2   8      239.56      238.68     19.03 o
  -1   2   8      326.32      282.27     20.13 o
   0   2   8       82.97       94.77     11.88 o
   1   2   8       85.95       96.84     17.11 o
   2   2   8      402.57      396.53     24.36 o
   3   2   8      879.92      881.24     34.73 o
   4   2   8      444.47      404.78     27.68 o
   5   2   8      130.96      118.28     23.76 o
   6   2   8       62.96       55.17     24.26 o
   7   2   8        2.22        7.55     25.77 o
 -10   3   8        0.82       30.30     26.07 o
  -9   3   8        0.12       19.13     24.16 o
  -8   3   8        2.71       -6.95     20.44 o
  -7   3   8       16.16       61.31     19.93 o
  -6   3   8        4.06        2.11     18.12 o
  -5   3   8        2.78       17.72     16.81 o
  -4   3   8       34.37       64.12     17.01 o
  -3   3   8      135.05      133.18     17.52 o
  -2   3   8      121.59      106.00     16.61 o
  -1   3   8      178.78      138.32     16.91 o
   0   3   8       93.77       87.95     11.81 o
   1   3   8      290.23      248.95     21.24 o
   2   3   8      351.75      366.53     23.86 o
   3   3   8        0.31       -4.73     18.12 o
   4   3   8       44.31       78.72     20.84 o
   5   3   8       10.95       16.71     21.14 o
   6   3   8        6.46      -15.00     22.85 o
   7   3   8        0.22       -5.44     24.86 o
  -9   4   8        3.23       -3.72     25.17 o
  -8   4   8       15.48       18.93     21.44 o
  -7   4   8      216.41      208.38     23.35 o
  -6   4   8      637.02      679.80     30.20 o
  -5   4   8     1272.93     1171.46     37.45 o
  -4   4   8      454.99      496.09     24.36 o
  -3   4   8        0.34       19.03     16.01 o
  -2   4   8       18.64      -15.40     15.40 o
  -1   4   8        9.48       34.13     15.80 o
   0   4   8        0.55       23.30     47.16 o
   1   4   8      422.25      378.51     22.85 o
   2   4   8     1559.51     1405.71     40.87 o
   3   4   8      742.35      755.10     31.11 o
   4   4   8      789.48      835.94     34.03 o
   5   4   8      166.33       98.45     24.66 o
   6   4   8       22.62        9.97     23.66 o
  -9   5   8       15.91      -12.38     24.76 o
  -8   5   8      119.86      105.50     24.56 o
  -7   5   8      409.07      363.51     26.17 o
  -6   5   8       24.27       23.96     19.23 o
  -5   5   8       97.46       94.93     19.63 o
  -4   5   8     1005.86      999.72     32.52 o
  -3   5   8      791.09      759.03     29.29 o
  -2   5   8       88.44       60.80     17.72 o
  -1   5   8      269.80      221.87     19.33 o
   0   5   8     1161.56     1271.27     25.52 o
   1   5   8     1207.82     1140.76     35.94 o
   2   5   8      224.98      273.11     21.84 o
   3   5   8       26.51        7.05     19.13 o
   4   5   8       22.24       13.79     20.74 o
   5   5   8      113.73      179.59     25.07 o
   6   5   8       12.99        9.66     23.76 o
  -9   6   8       79.01       97.55     27.99 o
  -8   6   8      134.80      171.84     26.27 o
  -7   6   8       27.71        9.56     20.23 o
  -6   6   8        7.59       37.45     20.23 o
  -5   6   8       12.12       21.14     18.32 o
  -4   6   8       10.65        5.13     16.61 o
  -3   6   8      351.18      364.21     23.86 o
  -2   6   8     1469.72     1555.30     39.46 o
  -1   6   8     5692.83     6059.25    106.00 o
   0   6   8      565.67      618.63     18.57 o
   1   6   8      636.83      666.62     27.88 o
   2   6   8       44.65       81.84     19.13 o
   3   6   8      163.84      125.83     21.64 o
   4   6   8       32.56       49.43     21.54 o
   5   6   8       48.61       67.45     24.16 o
   6   6   8       71.56       38.66     26.37 o
  -9   7   8        0.03       -7.45     26.07 o
  -8   7   8       10.55       50.23     23.05 o
  -7   7   8        3.00      -21.74     21.74 o
  -6   7   8       14.86        1.21     20.13 o
  -5   7   8        6.49        3.62     17.82 o
  -4   7   8      113.31      127.34     19.33 o
  -3   7   8      405.85      412.23     24.86 o
  -2   7   8        1.81      -16.81     16.81 o
  -1   7   8      311.99      322.34     23.96 o
   0   7   8       31.47        5.01     16.61 o
   1   7   8      152.38      174.66     20.44 o
   2   7   8        1.85       -9.76     18.52 o
   3   7   8       10.94       18.93     19.83 o
   4   7   8        0.76       20.03     21.24 o
   5   7   8        0.37       22.15     23.25 o
   6   7   8        1.77        7.35     26.68 o
  -8   8   8       19.31       -0.91     23.56 o
  -7   8   8        8.34       -0.60     21.34 o
  -6   8   8       32.90       43.09     21.14 o
  -5   8   8        0.48       -5.74     19.13 o
  -4   8   8      148.99      152.31     20.44 o
  -3   8   8      265.29      311.06     23.05 o
  -2   8   8      532.26      484.71     26.27 o
  -1   8   8     1045.02     1134.21     36.24 o
   0   8   8      344.47      390.50     17.72 o
   1   8   8      146.27      167.71     20.74 o
   2   8   8        0.75        5.84     18.93 o
   3   8   8        1.29       -7.35     20.84 o
   4   8   8       33.74       75.80     22.75 o
   5   8   8       31.77       13.29     24.66 o
   6   8   8       49.13       49.13     27.58 o
  -8   9   8       29.35       15.20     24.97 o
  -7   9   8       86.07        4.13     23.25 o
  -6   9   8        0.17       45.70     22.65 o
  -5   9   8        4.53        6.74     20.03 o
  -4   9   8      750.95      738.49     31.71 o
  -3   9   8      643.62      639.03     29.39 o
  -2   9   8       17.40       18.02     18.62 o
  -1   9   8       51.36       51.54     19.83 o
   0   9   8      401.44      406.64     19.08 o
   1   9   8      453.12      481.09     26.68 o
   2   9   8       30.30       40.27     20.54 o
   3   9   8       47.33      105.60     49.43 o
   4   9   8       34.46       21.14     23.86 o
   5   9   8       24.50       70.97     26.07 o
  -8  10   8        0.17        1.31     25.97 o
  -7  10   8       89.98       73.69     24.66 o
  -6  10   8      460.56      458.94     32.62 o
  -5  10   8      475.39      404.58     28.59 o
  -4  10   8      271.39      233.25     24.26 o
  -3  10   8       47.82       14.90     20.33 o
  -2  10   8       10.19       -5.64     19.63 o
  -1  10   8      122.66      123.62     21.84 o
   0  10   8        5.66        9.36     14.09 o
   1  10   8      374.83      348.51     25.97 o
   2  10   8      278.27      229.02     26.07 o
   3  10   8      514.96      593.63     34.63 o
   4  10   8      259.91      290.93     28.99 o
   5  10   8       35.45      -26.07     26.07 o
  -7  11   8       31.69      -24.56     24.56 o
  -6  11   8       20.84       17.42     24.36 o
  -5  11   8        1.12      108.12     49.02 o
  -4  11   8       24.91       11.27     20.94 o
  -3  11   8       95.61      177.27     47.41 o
  -2  11   8       84.98      125.63     22.65 o
  -1  11   8        0.41       13.39     20.94 o
   0  11   8        4.77       13.44     14.45 o
   1  11   8      150.65      217.64     24.46 o
   2  11   8      123.58      165.60     25.17 o
   3  11   8        6.74       12.68     23.86 o
   4  11   8       12.35      -13.19     23.96 o
  -7  12   8       33.74       10.67     25.87 o
  -6  12   8       14.98       -7.05     25.37 o
  -5  12   8        4.15        0.81     23.05 o
  -4  12   8       18.30       11.88     22.05 o
  -3  12   8       55.84       63.02     23.46 o
  -2  12   8      130.71      157.75     24.86 o
  -1  12   8      166.37      148.58     24.97 o
   0  12   8      124.65      124.96     17.28 o
   1  12   8      115.67      154.73     24.97 o
   2  12   8       32.78       47.01     24.16 o
   3  12   8       62.62       51.34     27.48 o
   4  12   8       29.01      -24.86     24.86 o
  -6  13   8        3.39       37.55     27.38 o
  -5  13   8       23.53        3.52     24.26 o
  -4  13   8       13.86        6.85     23.15 o
  -3  13   8        0.56      -23.35     23.35 o
  -2  13   8        0.04      -22.75     22.75 o
  -1  13   8        9.06        2.72     22.45 o
   0  13   8       13.15       -2.58     16.51 o
   1  13   8       23.88      -20.13     23.25 o
   2  13   8       21.34       82.35     25.67 o
   3  13   8        3.40      -12.38     26.07 o
  -5  14   8        0.89      -24.97     24.97 o
  -4  14   8       20.66       10.97     24.76 o
  -3  14   8      184.84      159.66     28.49 o
  -2  14   8      437.20      451.89     32.82 o
  -1  14   8      238.88      331.30     30.00 o
   0  14   8      107.50      140.05     31.76 o
   1  14   8       21.81       59.19     26.58 o
   2  14   8        0.02       24.26     27.18 o
  -4  15   8       95.03       30.40     27.38 o
  -3  15   8       86.35       86.67     28.79 o
  -2  15   8       78.91       97.24     28.19 o
  -1  15   8        0.19      -10.67     24.97 o
   0  15   8       51.30       57.79     49.38 o
   1  15   8       55.31      108.62     28.39 o
  -9   1   9       87.67       35.84     26.48 o
  -8   1   9      304.81      274.42     27.38 o
  -7   1   9      302.26      256.00     24.46 o
  -6   1   9      169.54      177.07     22.15 o
  -5   1   9        0.02       -8.96     17.11 o
  -4   1   9       86.17      132.78     18.42 o
  -3   1   9       36.13       68.86     17.21 o
  -2   1   9      915.50      917.28     30.50 o
  -1   1   9      364.99      299.08     22.95 o
   0   1   9     1053.48      924.58     32.82 o
   1   1   9      437.20      431.26     24.97 o
   2   1   9      631.54      638.03     30.60 o
   3   1   9      179.31      144.46     22.65 o
   4   1   9       55.55       37.95     22.05 o
   5   1   9       73.59       56.57     24.26 o
   6   1   9       18.44      -25.17     25.17 o
  -9   2   9       54.33       28.09     25.47 o
  -8   2   9       31.48       36.84     22.55 o
  -7   2   9       91.99      106.51     22.05 o
  -6   2   9      344.78      400.55     27.99 o
  -5   2   9      582.19      606.82     27.48 o
  -4   2   9      439.03      448.87     24.46 o
  -3   2   9      161.52      151.71     19.73 o
  -2   2   9     1177.85     1267.60     37.15 o
  -1   2   9     1358.49     1250.18     38.35 o
   0   2   9      517.47      494.97     52.85 o
   1   2   9       59.16       94.63     18.22 o
   2   2   9      205.30      176.77     22.15 o
   3   2   9      387.51      420.18     26.68 o
   4   2   9       33.17       42.68     22.05 o
   5   2   9        1.47       60.80     23.15 o
   6   2   9       42.08       10.77     25.37 o
  -9   3   9        0.40        0.40     24.46 o
  -8   3   9       28.62       13.49     22.65 o
  -7   3   9       42.19       37.45     20.74 o
  -6   3   9       37.48       63.82     20.03 o
  -5   3   9      722.95      747.55     29.60 o
  -4   3   9     1466.74     1694.73     42.08 o
  -3   3   9     2296.71     2419.53     53.05 o
  -2   3   9     4289.09     4442.53     82.04 o
  -1   3   9       34.09       50.84     17.52 o
   0   3   9       36.33       33.70     12.42 o
   1   3   9       34.50       40.17     18.02 o
   2   3   9       13.07       10.47     18.12 o
   3   3   9      359.02      301.60     26.98 o
   4   3   9      507.20      424.71     31.11 o
   5   3   9      374.12      295.66     31.01 o
   6   3   9       32.09       49.33     25.77 o
  -9   4   9       12.65      -21.44     24.97 o
  -8   4   9        2.83      -22.35     22.35 o
  -7   4   9       83.84       32.41     21.44 o
  -6   4   9      143.35      127.95     22.45 o
  -5   4   9      466.36      459.95     26.88 o
  -4   4   9      264.54      257.61     21.34 o
  -3   4   9       23.67       44.39     18.02 o
  -2   4   9       30.47       17.01     17.01 o
  -1   4   9       24.34       48.62     18.12 o
   0   4   9      143.79      108.13     28.49 o
   1   4   9        0.83      -17.11     17.11 o
   2   4   9      124.36      100.26     21.04 o
   3   4   9        1.72       33.22     20.74 o
   4   4   9       34.54       56.07     22.85 o
   5   4   9        7.97      -23.56     23.56 o
   6   4   9        0.05        3.02     27.38 o
  -9   5   9       25.32       -6.74     26.37 o
  -8   5   9       32.78       17.72     23.96 o
  -7   5   9      115.38      142.85     23.66 o
  -6   5   9      111.11      142.85     23.05 o
  -5   5   9      370.98      343.98     24.97 o
  -4   5   9      282.03      275.32     22.45 o
  -3   5   9       33.09        4.23     18.32 o
  -2   5   9      318.81      300.19     23.35 o
  -1   5   9       78.48       90.40     19.23 o
   0   5   9       14.70       13.97     12.49 o
   1   5   9      183.66      191.47     21.04 o
   2   5   9      104.90       82.95     20.54 o
   3   5   9       66.23       83.45     21.84 o
   4   5   9      118.50      116.57     24.36 o
   5   5   9       54.64       34.03     24.86 o
   6   5   9       23.44       19.53     27.48 o
  -9   6   9       13.59       28.89     26.07 o
  -8   6   9        0.02        7.25     22.85 o
  -7   6   9       53.08       40.97     22.15 o
  -6   6   9       20.20       17.42     21.14 o
  -5   6   9       58.41       62.92     19.63 o
  -4   6   9       11.85       33.22     18.32 o
  -3   6   9      382.08      462.16     26.37 o
  -2   6   9      911.42      860.50     33.22 o
  -1   6   9       66.32      112.55     20.23 o
   0   6   9      186.63      201.72     14.98 o
   1   6   9        3.83      -18.62     18.62 o
   2   6   9      451.21      495.18     28.99 o
   3   6   9      117.84      104.39     23.56 o
   4   6   9       25.06       16.41     22.35 o
   5   6   9        2.05       -3.83     23.86 o
  -8   7   9      163.55      208.08     28.19 o
  -7   7   9      248.18      263.75     26.98 o
  -6   7   9      191.95      160.56     24.56 o
  -5   7   9        0.21       -8.05     18.93 o
  -4   7   9       32.92       55.27     19.83 o
  -3   7   9       39.60       39.26     19.23 o
  -2   7   9       40.71       50.84     19.13 o
  -1   7   9     1006.94     1045.43     36.24 o
   0   7   9     1740.35     1800.97     32.95 o
   1   7   9     1898.98     2119.34     50.74 o
   2   7   9      504.98      583.77     31.61 o
   3   7   9      189.23      292.03     26.17 o
   4   7   9        0.01       29.90     23.46 o
   5   7   9        3.04      -25.07     25.07 o
  -8   8   9       17.22       -3.42     25.27 o
  -7   8   9       16.17       23.25     23.15 o
  -6   8   9      164.96      132.88     25.17 o
  -5   8   9      170.47      108.22     23.05 o
  -4   8   9       10.89        5.23     19.63 o
  -3   8   9      132.93      125.93     21.95 o
  -2   8   9      372.80      352.13     26.37 o
  -1   8   9      497.45      527.29     28.89 o
   0   8   9       61.28       69.49     14.70 o
   1   8   9       45.61       60.40     21.34 o
   2   8   9       70.96       61.91     22.05 o
   3   8   9      117.87      139.22     25.27 o
   4   8   9      136.84      225.49     27.38 o
   5   8   9        4.08       -2.62     26.07 o
  -8   9   9        1.25        7.55     25.97 o
  -7   9   9        0.68       36.34     22.95 o
  -6   9   9       19.32      123.02     52.04 o
  -5   9   9       81.20       90.00     22.65 o
  -4   9   9      299.49      308.04     25.47 o
  -3   9   9      496.09      572.19     31.11 o
  -2   9   9      284.41      315.89     25.27 o
  -1   9   9        1.47       47.62     20.03 o
   0   9   9       30.31       61.48     32.11 o
   1   9   9        0.29       13.09     20.74 o
   2   9   9        1.41      -20.64     20.64 o
   3   9   9      100.42      125.03     25.27 o
   4   9   9       54.28       35.33     26.37 o
  -7  10   9       12.69      -16.31     23.66 o
  -6  10   9       13.31       35.43     24.06 o
  -5  10   9        9.88       32.82     21.95 o
  -4  10   9       61.77       94.22     22.95 o
  -3  10   9       11.00       37.05     21.44 o
  -2  10   9       18.60       23.56     21.04 o
  -1  10   9       17.69       -7.55     21.95 o
   0  10   9       38.82       55.74     15.58 o
   1  10   9        3.61       54.86     22.25 o
   2  10   9       50.60       26.27     23.05 o
   3  10   9       11.04       33.72     24.36 o
   4  10   9        0.07      -16.51     25.57 o
  -7  11   9        1.58      -24.26     24.26 o
  -6  11   9       11.29       13.19     24.26 o
  -5  11   9      127.79       93.02     24.56 o
  -4  11   9      283.71      258.61     27.58 o
  -3  11   9      495.10      539.58     31.61 o
  -2  11   9      154.94      202.34     25.17 o
  -1  11   9       48.31       12.99     22.55 o
   0  11   9       36.01       57.77     16.51 o
   1  11   9        0.98      -21.74     21.74 o
   2  11   9       41.12       -1.21     24.06 o
   3  11   9      135.67      186.84     28.39 o
  -6  12   9       57.15       64.93     27.78 o
  -5  12   9      175.10      159.36     27.99 o
  -4  12   9       82.71       15.10     24.76 o
  -3  12   9        5.09        4.03     23.35 o
  -2  12   9       63.87       63.12     24.56 o
  -1  12   9      169.80      186.64     27.78 o
   0  12   9       68.63       93.83     17.33 o
   1  12   9       26.91       28.09     24.46 o
   2  12   9       96.82       92.71     26.98 o
   3  12   9       47.18       64.63     27.99 o
  -5  13   9        6.50      -23.76     23.76 o
  -4  13   9        2.79      -14.29     24.16 o
  -3  13   9        0.51       10.67     24.97 o
  -2  13   9        6.42       41.47     25.07 o
  -1  13   9       55.83       37.25     25.27 o
   0  13   9      175.83      182.24     19.89 o
   1  13   9      101.66      164.09     59.09 o
   2  13   9      110.64       76.81     28.79 o
  -4  14   9        3.18       -4.73     25.77 o
  -3  14   9        0.38       -3.32     26.07 o
  -2  14   9       40.61       65.84     26.58 o
  -1  14   9        8.63       37.85     26.07 o
   0  14   9        7.68       27.88     19.13 o
   1  14   9       15.32       31.01     26.58 o
  -9   0  10        0.53       27.18     25.47 o
  -8   0  10       54.71       61.61     24.16 o
  -7   0  10      193.31      207.07     24.46 o
  -6   0  10     1330.44     1540.10     43.89 o
  -5   0  10      459.31      429.85     26.58 o
  -4   0  10      127.79      115.16     19.73 o
  -3   0  10      538.57      550.15     27.38 o
  -2   0  10      667.75      653.83     28.79 o
  -1   0  10      385.00      369.85     25.17 o
   0   0  10        2.25      -13.39     17.72 o
   1   0  10      268.02      266.36     23.35 o
   2   0  10      593.39      466.79     30.20 o
   3   0  10     1080.17      922.51     38.76 o
   4   0  10      429.34      389.38     31.11 o
   5   0  10       32.71       18.72     24.86 o
  -9   1  10       14.06        4.73     25.27 o
  -8   1  10       88.32      110.94     24.97 o
  -7   1  10       52.11       41.07     21.54 o
  -6   1  10        2.92      -19.83     21.14 o
  -5   1  10      117.18      138.42     21.74 o
  -4   1  10     1090.92     1108.65     35.64 o
  -3   1  10      796.50      871.17     33.52 o
  -2   1  10        7.53       24.86     17.72 o
  -1   1  10       27.55       26.17     18.42 o
   0   1  10      770.24      743.43     21.18 o
   1   1  10      796.68      738.19     31.41 o
   2   1  10       44.25       77.51     21.44 o
   3   1  10        4.62        2.01     20.84 o
   4   1  10       61.10       50.03     23.86 o
   5   1  10       11.11       15.10     24.26 o
  -9   2  10       42.15       55.57     26.17 o
  -8   2  10       47.88       47.62     24.26 o
  -7   2  10       12.97       34.23     21.24 o
  -6   2  10       26.63      -10.47     21.14 o
  -5   2  10       19.16       37.15     18.22 o
  -4   2  10      143.53      149.69     20.54 o
  -3   2  10     1711.57     1692.72     44.70 o
  -2   2  10     1229.24     1226.73     36.74 o
  -1   2  10      679.03      691.78     29.29 o
   0   2  10      512.40      439.37     18.97 o
   1   2  10      243.37      273.31     23.35 o
   2   2  10        1.42       -1.21     20.03 o
   3   2  10      128.19       87.28     23.15 o
   4   2  10       62.38       60.00     23.76 o
   5   2  10       10.57        6.44     24.97 o
  -9   3  10       12.72       66.14     27.78 o
  -8   3  10       47.58       87.98     25.17 o
  -7   3  10       44.71       79.22     22.15 o
  -6   3  10       45.61       88.79     22.05 o
  -5   3  10       25.91       12.28     18.62 o
  -4   3  10      198.06      141.74     20.84 o
  -3   3  10      339.09      310.26     25.47 o
  -2   3  10       34.75       20.33     18.62 o
  -1   3  10       81.13       57.18     19.53 o
   0   3  10        4.08      -12.45     12.45 o
   1   3  10      169.13      170.23     22.25 o
   2   3  10      105.16      104.39     22.25 o
   3   3  10       27.22       22.25     21.54 o
   4   3  10       47.73       34.53     24.06 o
   5   3  10        1.45       36.84     25.17 o
  -9   4  10      106.99      135.70     28.99 o
  -8   4  10       26.84       12.58     24.56 o
  -7   4  10        2.87       37.15     22.15 o
  -6   4  10      203.55      139.32     25.07 o
  -5   4  10       74.60       50.13     20.94 o
  -4   4  10        3.01      -14.19     18.72 o
  -3   4  10      270.75      287.81     25.87 o
  -2   4  10     1169.65     1227.53     37.85 o
  -1   4  10      532.46      550.55     28.49 o
   0   4  10      315.96      296.55     53.71 o
   1   4  10       65.89       92.11     20.74 o
   2   4  10       11.69       29.80     21.84 o
   3   4  10       13.08       20.64     22.25 o
   4   4  10       28.07       66.84     24.26 o
   5   4  10       35.78       62.31     26.48 o
  -8   5  10      154.73      179.79     27.18 o
  -7   5  10      193.66      179.59     25.67 o
  -6   5  10       24.00        1.61     21.95 o
  -5   5  10      102.94      122.01     21.24 o
  -4   5  10      508.73      539.98     28.79 o
  -3   5  10      286.17      307.94     24.46 o
  -2   5  10      346.13      361.70     24.16 o
  -1   5  10       30.98       82.24     19.73 o
   0   5  10      198.76      186.12     16.05 o
   1   5  10       39.62       44.19     20.84 o
   2   5  10       51.92      104.69     22.55 o
   3   5  10        3.09      -21.44     21.64 o
   4   5  10       16.63       15.00     24.36 o
   5   5  10       65.28       36.64     26.27 o
  -8   6  10        3.33      -16.01     25.57 o
  -7   6  10       54.01       26.58     23.46 o
  -6   6  10      430.36      448.87     30.00 o
  -5   6  10      794.95      752.39     33.62 o
  -4   6  10      603.61      527.19     30.60 o
  -3   6  10      144.10      189.15     22.65 o
  -2   6  10        7.53      -19.03     19.03 o
  -1   6  10       33.90       49.83     19.63 o
   0   6  10       41.65       59.51     14.34 o
   1   6  10      220.45      211.60     24.76 o
   2   6  10      594.53      665.91     33.92 o
   3   6  10      316.83      344.89     30.20 o
   4   6  10       71.32      114.06     26.68 o
   5   6  10       12.85       83.65     28.19 o
  -8   7  10       16.35       27.99     25.17 o
  -7   7  10       18.86      -22.75     22.75 o
  -6   7  10       35.63       34.93     24.16 o
  -5   7  10       59.32       60.20     21.24 o
  -4   7  10        0.78       -8.15     19.53 o
  -3   7  10       10.88       20.64     20.44 o
  -2   7  10        2.09      -19.43     19.43 o
  -1   7  10       11.07       -0.10     19.93 o
   0   7  10       48.01       15.29     14.73 o
   1   7  10       56.13       71.98     22.15 o
   2   7  10       27.77       61.51     23.46 o
   3   7  10        0.46       -2.62     24.76 o
   4   7  10        6.25       58.49     27.28 o
  -8   8  10       24.57       62.82     27.08 o
  -7   8  10       88.27       69.56     24.46 o
  -6   8  10      196.62      188.45     28.79 o
  -5   8  10      257.83      280.56     27.18 o
  -4   8  10      190.60      179.19     24.26 o
  -3   8  10       32.41       40.47     21.74 o
  -2   8  10       13.25       21.54     20.44 o
  -1   8  10        5.38        7.55     21.14 o
   0   8  10      153.39      153.76     17.19 o
   1   8  10      142.46      168.62     25.07 o
   2   8  10      307.78      310.56     29.09 o
   3   8  10       94.57       67.14     25.97 o
   4   8  10       30.07       14.50     27.18 o
  -7   9  10       37.14       22.15     24.46 o
  -6   9  10        0.65       21.04     24.46 o
  -5   9  10       15.80      -21.44     21.64 o
  -4   9  10      121.13      118.79     24.46 o
  -3   9  10      200.97      198.21     25.77 o
  -2   9  10       17.57       10.47     21.44 o
  -1   9  10        3.09        0.00     21.24 o
   0   9  10       92.15       98.79     17.12 o
   1   9  10      123.40      158.75     25.07 o
   2   9  10       76.46      102.68     24.76 o
   3   9  10       12.04      -20.13     25.77 o
  -7  10  10        0.71       -7.05     25.37 o
  -6  10  10       54.52       40.87     26.37 o
  -5  10  10       32.15       51.24     23.35 o
  -4  10  10        8.92       13.89     22.45 o
  -3  10  10      222.43      205.06     27.18 o
  -2  10  10      420.65      389.28     31.71 o
  -1  10  10      531.50      700.94     35.43 o
   0  10  10      265.76      271.58     19.79 o
   1  10  10       39.26       57.28     24.76 o
   2  10  10       35.61       73.79     25.57 o
   3  10  10        0.21       40.97     26.37 o
  -6  11  10       15.77       38.35     27.48 o
  -5  11  10       30.65        9.97     24.06 o
  -4  11  10      108.62      102.58     25.47 o
  -3  11  10      249.18      317.60     29.29 o
  -2  11  10       42.20       30.10     24.56 o
  -1  11  10        3.82      -13.29     23.56 o
   0  11  10       42.51       65.53     18.18 o
   1  11  10       13.60       33.72     24.36 o
   2  11  10        1.70      -18.82     25.07 o
  -5  12  10       94.89       62.92     27.18 o
  -4  12  10       98.86       47.11     27.68 o
  -3  12  10      175.21      166.40     28.29 o
  -2  12  10       35.94       48.62     25.47 o
  -1  12  10       40.87       50.33     25.57 o
   0  12  10       13.71       29.42     18.07 o
   1  12  10        9.16       10.47     25.57 o
  -4  13  10       12.06       16.21     26.88 o
  -3  13  10       21.91      -27.88     27.88 o
  -2  13  10        0.17      -18.22     25.57 o
  -1  13  10       54.24       98.25     28.39 o
   0  13  10       18.68       38.42     36.54 o
  -8   1  11       10.42       -1.01     23.76 o
  -7   1  11        0.47        1.21     22.15 o
  -6   1  11       72.95       66.54     23.86 o
  -5   1  11      152.97      162.68     22.95 o
  -4   1  11      926.52      963.89     34.43 o
  -3   1  11     1033.81     1033.95     35.74 o
  -2   1  11      191.39      183.72     22.75 o
  -1   1  11      122.78       99.96     21.24 o
   0   1  11        8.68       10.10     13.88 o
   1   1  11        6.29      -20.03     20.03 o
   2   1  11       57.73       37.75     22.95 o
   3   1  11       81.23       56.07     24.66 o
   4   1  11      109.04       88.79     27.18 o
  -8   2  11        0.31      -25.17     25.17 o
  -7   2  11      142.38      145.26     25.57 o
  -6   2  11      516.82      385.45     29.19 o
  -5   2  11      623.93      529.01     30.20 o
  -4   2  11        0.23        3.32     18.93 o
  -3   2  11      140.42      189.96     22.75 o
  -2   2  11      620.84      707.89     31.31 o
  -1   2  11      738.34      752.28     32.52 o
   0   2  11        7.44       -5.21     13.92 o
   1   2  11       18.17       14.50     21.44 o
   2   2  11       60.93       85.67     23.15 o
   3   2  11       41.59       40.77     24.26 o
   4   2  11        3.14       -3.12     23.46 o
  -8   3  11      190.65      193.28     29.09 o
  -7   3  11      327.94      341.16     28.89 o
  -6   3  11       64.44       78.72     23.76 o
  -5   3  11       16.71       31.61     20.54 o
  -4   3  11       51.15       34.23     20.44 o
  -3   3  11      154.16      145.56     23.15 o
  -2   3  11        4.23        2.72     18.93 o
  -1   3  11      490.84      409.01     28.99 o
   0   3  11      696.61      696.65    117.98 o
   1   3  11      804.21      932.28     36.84 o
   2   3  11      463.33      506.76     33.42 o
   3   3  11       62.72       85.67     24.97 o
   4   3  11       15.05        8.36     24.97 o
  -8   4  11        0.23      -24.66     24.66 o
  -7   4  11       21.92       20.03     23.25 o
  -6   4  11       15.76       43.89     23.05 o
  -5   4  11       81.15       58.89     21.44 o
  -4   4  11       79.68       64.53     21.84 o
  -3   4  11       61.37       73.18     22.05 o
  -2   4  11       53.90       63.32     20.94 o
  -1   4  11      266.37      299.38     25.77 o
   0   4  11      329.94      334.28     80.79 o
   1   4  11       10.58       20.74     21.44 o
   2   4  11        9.91       15.00     22.55 o
   3   4  11       37.78       -1.21     24.76 o
   4   4  11        6.88      -11.48     24.76 o
  -8   5  11       22.62       43.69     26.78 o
  -7   5  11        6.77       -0.10     23.86 o
  -6   5  11       31.21       36.74     24.16 o
  -5   5  11      110.57       69.56     23.05 o
  -4   5  11      192.13      219.76     24.86 o
  -3   5  11      275.13      206.97     25.47 o
  -2   5  11       80.48       81.94     21.84 o
  -1   5  11      295.34      295.46     25.77 o
   0   5  11      117.96      141.51     20.99 o
   1   5  11      217.01      277.64     26.27 o
   2   5  11      153.28      173.85     26.07 o
   3   5  11       35.00       54.26     25.37 o
   4   5  11       14.32       46.71     25.87 o
  -8   6  11        3.42       25.27     25.77 o
  -7   6  11       65.65       57.78     25.67 o
  -6   6  11       46.27       35.43     23.46 o
  -5   6  11       59.22       61.31     22.25 o
  -4   6  11        8.10       -2.52     22.05 o
  -3   6  11      114.23       97.24     23.15 o
  -2   6  11       26.25       59.49     23.05 o
  -1   6  11      122.67       49.23     23.56 o
   0   6  11       60.18      110.74     16.47 o
   1   6  11       11.75       17.72     22.95 o
   2   6  11       89.67      108.32     25.47 o
   3   6  11       47.13       60.10     25.47 o
   4   6  11        4.80       -8.05     26.37 o
  -7   7  11       34.51        7.85     25.07 o
  -6   7  11       45.16       55.37     25.57 o
  -5   7  11      490.91      391.29     30.50 o
  -4   7  11      912.29      938.62     37.95 o
  -3   7  11      830.38      875.40     37.65 o
  -2   7  11      143.63      173.35     24.56 o
  -1   7  11        0.52       -7.95     22.05 o
   0   7  11       37.98       20.78     29.70 o
   1   7  11       24.76       -8.46     23.86 o
   2   7  11       27.22       34.53     25.47 o
   3   7  11      100.03       34.63     27.28 o
  -7   8  11       72.42       39.26     27.08 o
  -6   8  11      196.71      219.15     30.40 o
  -5   8  11      189.90       98.15     25.07 o
  -4   8  11       67.41       75.40     24.16 o
  -3   8  11       51.85       32.52     25.07 o
  -2   8  11      254.48      249.45     27.48 o
  -1   8  11      153.43      186.23     26.27 o
   0   8  11       31.61       45.06     22.55 o
   1   8  11       52.39       29.70     24.46 o
   2   8  11       36.48       40.17     26.07 o
   3   8  11       34.93       35.13     26.78 o
  -6   9  11       47.80       98.55     27.78 o
  -5   9  11        2.50       -9.46     22.85 o
  -4   9  11        7.76       25.77     23.25 o
  -3   9  11        2.85       -8.66     23.96 o
  -2   9  11        0.20      -14.09     23.05 o
  -1   9  11       43.77       58.79     24.46 o
   0   9  11      124.78      146.16     26.22 o
   1   9  11      299.32      376.29     31.51 o
   2   9  11       83.90      164.89     28.49 o
  -6  10  11        8.04       66.04     26.98 o
  -5  10  11        1.82        2.72     25.37 o
  -4  10  11        2.20      -23.56     23.56 o
  -3  10  11        0.36        7.95     24.76 o
  -2  10  11        2.77       -0.30     24.06 o
  -1  10  11        4.34       -1.61     24.36 o
   0  10  11        0.19       41.73     17.65 o
   1  10  11       16.68       33.92     26.17 o
   2  10  11        0.06       -0.10     27.48 o
  -5  11  11        0.21       38.25     26.17 o
  -4  11  11        0.60       20.33     26.17 o
  -3  11  11       17.49      -12.18     26.07 o
  -2  11  11       14.18        8.25     25.67 o
  -1  11  11      107.16      100.16     27.78 o
   0  11  11      133.52      153.62     20.51 o
   1  11  11      144.19      151.60     30.00 o
  -4  12  11        8.58      -11.27     26.48 o
  -3  12  11       60.50       21.64     28.59 o
  -2  12  11       94.60       99.96     29.19 o
  -1  12  11       47.65      126.14     29.09 o
   0  12  11       12.58       24.55     19.63 o
  -8   0  12        0.67      -24.86     24.86 o
  -7   0  12        9.54       25.97     23.96 o
  -6   0  12       65.63       75.20     23.86 o
  -5   0  12       17.67       52.15     22.35 o
  -4   0  12       73.34       40.27     21.95 o
  -3   0  12      540.60      561.62     32.21 o
  -2   0  12     1207.77     1316.62     43.19 o
  -1   0  12      721.34      812.18     35.94 o
   0   0  12      440.89      404.43     32.36 o
   1   0  12        3.16       39.96     23.46 o
   2   0  12       34.36       76.00     24.86 o
   3   0  12       23.17       19.83     26.17 o
  -8   1  12       90.73       72.18     27.28 o
  -7   1  12       40.57       18.82     24.26 o
  -6   1  12        1.54       28.79     23.05 o
  -5   1  12      135.34      159.76     24.16 o
  -4   1  12      231.36      247.34     25.67 o
  -3   1  12      101.05       91.41     22.85 o
  -2   1  12        0.29       -5.03     20.44 o
  -1   1  12      128.60      128.75     24.36 o
   0   1  12      225.07      195.35     18.50 o
   1   1  12      114.85      133.69     25.77 o
   2   1  12        8.52       55.47     24.97 o
   3   1  12        0.74      -24.86     24.86 o
  -8   2  12        6.73      -18.42     26.17 o
  -7   2  12       91.50       56.78     24.86 o
  -6   2  12      135.89      119.19     26.07 o
  -5   2  12      159.93      179.89     24.36 o
  -4   2  12      139.11      109.02     23.25 o
  -3   2  12       11.75       48.72     21.95 o
  -2   2  12       49.54       72.18     21.74 o
  -1   2  12       66.09      131.17     48.72 o
   0   2  12      268.13      256.69     22.50 o
   1   2  12      292.68      232.24     27.78 o
   2   2  12      193.23      165.19     28.09 o
   3   2  12      111.97      117.98     27.28 o
  -8   3  12       14.13       51.54     26.27 o
  -7   3  12        0.12      -24.06     24.06 o
  -6   3  12       55.99       44.49     25.77 o
  -5   3  12      103.62      114.66     24.46 o
  -4   3  12       90.14       61.91     22.75 o
  -3   3  12       49.87       23.46     22.45 o
  -2   3  12        1.95        0.91     20.33 o
  -1   3  12        7.96      -20.74     20.74 o
   0   3  12        2.81       -0.96     15.52 o
   1   3  12        3.27       65.84     23.46 o
   2   3  12        0.45       20.13     24.56 o
   3   3  12       27.32       11.78     26.27 o
  -7   4  12      182.46      208.98     28.59 o
  -6   4  12      351.24      381.43     31.81 o
  -5   4  12      415.82      423.91     30.10 o
  -4   4  12      118.64      106.10     23.66 o
  -3   4  12       39.47       33.02     22.45 o
  -2   4  12      120.36       97.34     24.36 o
  -1   4  12       78.35      113.96     51.44 o
   0   4  12       15.60       20.55     26.37 o
   1   4  12      100.49      132.08     25.47 o
   2   4  12      159.85      135.10     27.99 o
   3   4  12      116.66      272.40     60.30 o
  -7   5  12       37.43       23.05     26.17 o
  -6   5  12        3.27       -5.34     24.56 o
  -5   5  12      134.93      110.23     24.06 o
  -4   5  12      459.02      472.83     32.31 o
  -3   5  12      398.31      394.41     29.60 o
  -2   5  12       93.97       99.86     24.06 o
  -1   5  12       70.59       92.92     24.36 o
   0   5  12      253.92      234.71     64.98 o
   1   5  12      150.72      217.44     27.68 o
   2   5  12       26.08       55.17     27.18 o
   3   5  12        7.26       14.40     25.77 o
  -7   6  12       13.33       56.37     26.48 o
  -6   6  12       48.14       32.01     25.27 o
  -5   6  12        1.85        2.62     22.75 o
  -4   6  12       44.06       43.59     24.16 o
  -3   6  12      174.58      163.99     26.27 o
  -2   6  12      399.65      405.69     30.10 o
  -1   6  12      297.56      297.37     29.60 o
   0   6  12      233.03      256.13     20.64 o
   1   6  12       90.82      105.00     26.27 o
   2   6  12        9.25      -16.61     26.37 o
  -6   7  12       10.64      -24.26     24.26 o
  -5   7  12        2.32       53.96     24.26 o
  -4   7  12       24.43        3.12     23.86 o
  -3   7  12        3.90       28.19     23.15 o
  -2   7  12       25.12       88.08     24.36 o
  -1   7  12        7.18       18.52     24.46 o
   0   7  12        1.69       19.06     26.58 o
   1   7  12        0.15      -24.36     24.36 o
   2   7  12        9.10      -13.69     26.88 o
  -6   8  12        0.37      -24.97     24.97 o
  -5   8  12       30.77        7.25     25.87 o
  -4   8  12      235.23      260.02     29.09 o
  -3   8  12      173.26      104.79     28.79 o
  -2   8  12      228.42      253.58     29.29 o
  -1   8  12      121.00      118.08     27.68 o
   0   8  12      108.62      143.87     23.96 o
   1   8  12       57.73       74.09     27.48 o
   2   8  12       17.58       46.21     28.09 o
  -5   9  12       69.14       66.24     26.68 o
  -4   9  12      249.01      222.37     30.10 o
  -3   9  12      100.97       73.69     27.48 o
  -2   9  12       17.63      -23.46     25.37 o
  -1   9  12       14.19       40.87     26.68 o
   0   9  12       54.34       63.82     33.52 o
   1   9  12       51.83       66.44     28.09 o
  -4  10  12       61.85       54.26     26.58 o
  -3  10  12        0.11       -8.86     26.78 o
  -2  10  12       68.93       33.12     27.48 o
  -1  10  12       21.26        7.65     26.88 o
   0  10  12        5.43       -6.93     19.28 o
  -2  11  12        5.16       12.28     28.09 o
  -7   1  13       82.34       64.73     28.29 o
  -6   1  13       25.36       17.42     24.86 o
  -5   1  13        5.26       42.98     24.16 o
  -4   1  13       24.72       21.84     22.55 o
  -3   1  13        5.92        6.04     23.05 o
  -2   1  13       16.68       62.01     24.36 o
  -1   1  13      460.13      383.04     31.71 o
   0   1  13      400.99      404.21     30.15 o
   1   1  13      203.56      168.52     29.50 o
   2   1  13       46.23       76.81     28.49 o
  -7   2  13       87.13      104.09     27.58 o
  -6   2  13       95.37       89.90     26.17 o
  -5   2  13       58.55       26.48     24.86 o
  -4   2  13        2.36        2.11     22.95 o
  -3   2  13      148.86       91.41     25.67 o
  -2   2  13      276.54      285.89     28.49 o
  -1   2  13      115.11       60.70     24.97 o
   0   2  13       17.90      -17.35     17.35 o
   1   2  13        7.28       16.41     25.77 o
   2   2  13       72.14       61.51     28.19 o
  -7   3  13        0.11      -25.27     25.27 o
  -6   3  13       94.61       45.60     26.58 o
  -5   3  13      382.33      344.78     31.31 o
  -4   3  13      513.81      535.55     32.62 o
  -3   3  13      309.21      350.52     30.60 o
  -2   3  13       64.45       49.23     24.56 o
  -1   3  13       15.99       -8.66     25.07 o
   0   3  13        3.27      -11.60     40.12 o
   1   3  13        7.93       16.11     25.37 o
   2   3  13       10.99       48.22     27.48 o
  -6   4  13       97.98       93.22     26.88 o
  -5   4  13       52.65       48.12     26.37 o
  -4   4  13        0.06       40.27     24.56 o
  -3   4  13       26.45       20.03     24.76 o
  -2   4  13       97.93      107.71     25.17 o
  -1   4  13       80.53       61.61     26.27 o
   0   4  13        0.17       51.35     61.61 o
   1   4  13       10.21       -9.26     24.97 o
   2   4  13        6.01       61.51     28.29 o
  -6   5  13       46.39       41.88     26.88 o
  -5   5  13      165.79      138.82     27.78 o
  -4   5  13       53.51       10.07     25.07 o
  -3   5  13       28.36      -12.08     24.76 o
  -2   5  13       38.00       71.37     25.77 o
  -1   5  13       32.72        6.95     25.97 o
   0   5  13       74.81       74.81     25.67 o
   1   5  13       26.96        4.63     27.48 o
  -6   6  13       30.15      -24.97     25.87 o
  -5   6  13       10.88       39.76     26.37 o
  -4   6  13        9.27        6.14     25.37 o
  -3   6  13       85.60      106.61     27.08 o
  -2   6  13       75.03       63.42     27.48 o
  -1   6  13       40.09       59.09     26.37 o
   0   6  13       17.04       20.17     18.79 o
   1   6  13       10.37       91.20     28.59 o
  -5   7  13        6.81      -24.86     24.86 o
  -4   7  13       21.43       -0.10     26.07 o
  -3   7  13        4.25       42.58     26.27 o
  -2   7  13       94.16       92.61     27.48 o
  -1   7  13      199.65      214.32     31.61 o
   0   7  13      347.39      404.67     38.61 o
  -4   8  13       24.60       58.59     26.88 o
  -3   8  13      105.31      122.81     29.90 o
  -2   8  13      190.80      180.19     30.30 o
  -1   8  13      100.87      120.70     29.80 o
   0   8  13       27.49       49.39     23.91 o
  -3   9  13       92.43       58.49     29.39 o
  -2   9  13       33.24       88.49     28.39 o
  -6   0  14      289.48      323.14     32.41 o
  -5   0  14      134.49      100.87     26.98 o
  -4   0  14        0.36      -15.70     25.27 o
  -3   0  14       79.64       45.70     26.88 o
  -2   0  14       12.98       38.56     25.97 o
  -1   0  14        5.43        0.40     25.87 o
   0   0  14       43.80       49.39     19.60 o
  -6   1  14       12.76       33.72     26.07 o
  -5   1  14       86.69      119.39     27.28 o
  -4   1  14      124.28      103.99     27.68 o
  -3   1  14       56.31       31.11     26.17 o
  -2   1  14        0.16      -17.92     25.17 o
  -1   1  14       35.22       -8.05     26.98 o
   0   1  14       52.26       46.66     19.60 o
  -5   2  14       10.05       24.56     25.27 o
  -4   2  14       17.47       -9.36     24.76 o
  -3   2  14       37.85       47.51     26.07 o
  -2   2  14      178.76      175.97     29.29 o
  -1   2  14      196.12      227.51     30.10 o
   0   2  14       41.81       72.98     40.57 o
  -5   3  14        0.48       -8.25     24.56 o
  -4   3  14        0.32        6.34     25.37 o
  -3   3  14        3.79       20.74     25.87 o
  -2   3  14        1.04       58.89     25.77 o
  -1   3  14       40.79       59.29     27.78 o
   0   3  14       17.27        9.74     19.39 o
  -5   4  14       12.91       51.84     26.17 o
  -4   4  14       46.86       96.74     27.08 o
  -3   4  14      178.93      161.37     29.90 o
  -2   4  14      272.72      248.75     31.91 o
  -1   4  14      206.84      147.38     30.40 o
   0   4  14       11.07       37.17     19.78 o
  -4   5  14      119.60       70.57     28.59 o
  -3   5  14       32.67      -13.19     26.48 o
  -2   5  14       19.85       29.80     27.38 o
  -1   5  14       26.15       36.64     27.78 o
  -3   6  14        4.31       -9.97     27.58 o
  -2   6  14        0.93       38.96     27.18 o
 
